# Supplementary material for: Effectiveness of Pulsed Electromagnetic Field Therapy on Neuropathic Pain: A Systematic Review and Meta-Analysis
Source: Neurol Int. 2026 Feb 6;18(2):28. doi: 10.3390/neurolint18020028 (PMC12943413; doi:10.3390/neurolint18020028)
Supplement: Supplementary file 1 [file neurolint-18-00028-s001.zip]

Archive with 3 entries (3 files):
- SupplMat_TS1.pdf
- SupplMat_TS2.xlsx
- SupplMat_TS3.pdf
