# Supplementary material for: Effectiveness of Pulsed Electromagnetic Field Therapy on Neuropathic Pain: A Systematic Review and Meta-Analysis
Source: Neurol Int. 2026 Feb 6;18(2):28. doi: 10.3390/neurolint18020028 (PMC12943413; doi:10.3390/neurolint18020028)
Supplement: Supplementary file 1 [file neurolint-18-00028-s001.zip › SupplMat_TS2.xlsx]

## Sheet: Search Strategy
No.	Search Purpose	Boolean Search String	Database	General Search	RCTs/CT	2000-2025	10 Pages
1	Main Search (General)	("Pulsed Electromagnetic Field"[Title/Abstract] OR PEMF[Title/Abstract] OR "pulsed magnetic field"[Title/Abstract]) AND ( "Neuropathic Pain"[Title/Abstract] OR "Neuralgia"[Mesh] OR Neuralgia[Title/Abstract] OR "Chronic Pain"[Mesh] OR "Chronic Pain"[Title/Abstract] OR "Polyneuropathies"[Mesh] OR Polyneuropathy[Title/Abstract] OR Neuropathy[Title/Abstract] )	PUBMED	48	14	14	14
2	Peripheral Etiologies	( "Pulsed Electromagnetic Field"[Title/Abstract] OR PEMF[Title/Abstract] OR "pulsed magnetic field"[Title/Abstract]) AND ( "Diabetic Neuropathy"[Title/Abstract] OR "Diabetic Neuropathies"[Mesh] OR "Post-Herpetic Neuralgia"[Title/Abstract] OR "Neuralgia, Postherpetic"[Mesh] OR "Peripheral Neuropathy"[Title/Abstract] )	PUBMED	16	6	6	6
3	Central Etiologies	( "Pulsed Electromagnetic Field"[Title/Abstract] OR PEMF[Title/Abstract] OR "pulsed magnetic field"[Title/Abstract]) AND ( "Spinal Cord Injury"[Title/Abstract] OR "Spinal Cord Injuries"[Mesh] OR "Stroke"[Mesh] OR "Post-Stroke Pain"[Title/Abstract] OR "Central Pain"[Title/Abstract] )	PUBMED	19	0	0	0
4	Search with Exclusions (NOT)	( "Pulsed Electromagnetic Field"[Title/Abstract] OR PEMF[Title/Abstract] OR "pulsed magnetic field"[Title/Abstract]) AND ( "Neuropathic Pain"[Title/Abstract] OR "Neuralgia"[Mesh] OR Neuralgia[Title/Abstract] OR "Chronic Pain"[Mesh] OR "Chronic Pain"[Title/Abstract] OR "Polyneuropathies"[Mesh] OR Polyneuropathy[Title/Abstract] OR Neuropathy[Title/Abstract] ) NOT ( "Transcranial Magnetic Stimulatio…	PUBMED	23	6	6	6
5	Specific Search (Poly/Chronicity)	( "Pulsed Electromagnetic Field"[Title/Abstract] OR PEMF[Title/Abstract] OR "pulsed magnetic field"[Title/Abstract]) AND ( "Polyneuropathies"[Mesh] OR Polyneuropathy[Title/Abstract] OR Neuropathy[Title/Abstract] ) AND ( "Chronic Pain"[Mesh] OR "Chronic Pain"[Title/Abstract] )	PUBMED	3	0	0	0
6	Secondary Outcome (Quality of Life)	( "Pulsed Electromagnetic Field"[Title/Abstract] OR PEMF[Title/Abstract] OR "pulsed magnetic field"[Title/Abstract]) AND ( "Neuropathic Pain"[Title/Abstract] OR "Neuralgia"[Mesh] OR Neuralgia[Title/Abstract] OR "Chronic Pain"[Mesh] OR "Chronic Pain"[Title/Abstract] ) AND ( "Quality of Life"[Mesh] OR "Quality of Life"[Title/Abstract] )	PUBMED	9	3	3	3
7	Secondary Outcome (Analgesics)	( "Pulsed Electromagnetic Field"[Title/Abstract] OR PEMF[Title/Abstract] OR "pulsed magnetic field"[Title/Abstract]) AND ( "Neuropathic Pain"[Title/Abstract] OR "Neuralgia"[Mesh] OR Neuralgia[Title/Abstract] OR "Chronic Pain"[Mesh] OR "Chronic Pain"[Title/Abstract] ) AND ( "Analgesics"[Mesh] OR Analgesic[Title/Abstract] OR "Pain Medication"[Title/Abstract] )	PUBMED	9	4	4	4
1	Main Search (General)	TITLE-ABS-KEY( "Pulsed Electromagnetic Field" OR PEMF OR "pulsed magnetic field") AND TITLE-ABS-KEY( "Neuropathic Pain" OR Neuralgia OR "Chronic Pain" OR Polyneuropathy OR Neuropathy )	SCOPUS	110	57	57	57
2	Peripheral Etiologies	TITLE-ABS-KEY( "Pulsed Electromagnetic Field" OR PEMF OR "pulsed magnetic field") AND TITLE-ABS-KEY( "Diabetic Neuropathy" OR "Post-Herpetic Neuralgia" OR "Peripheral Neuropathy" )	SCOPUS	32	16	16	16
3	Central Etiologies	TITLE-ABS-KEY( "Pulsed Electromagnetic Field" OR PEMF OR "pulsed magnetic field") AND TITLE-ABS-KEY( "Spinal Cord Injury" OR Stroke OR "Post-Stroke Pain" OR "Central Pain" )	SCOPUS	65	8	8	8
4	Search with Exclusions (NOT)	TITLE-ABS-KEY( "Pulsed Electromagnetic Field" OR PEMF OR "pulsed magnetic field") AND TITLE-ABS-KEY( "Neuropathic Pain" OR Neuralgia OR "Chronic Pain" OR Polyneuropathy OR Neuropathy ) AND NOT TITLE-ABS-KEY( "Transcranial Magnetic Stimulation" OR "Transcutaneous Electric Nerve Stimulation" OR TENS OR TMS OR "Spinal Cord Stimulation” OR "Magnetic Field Therapy" )	SCOPUS	64	33	33	33
5	Specific Search (Poly/Chronicity)	TITLE-ABS-KEY( "Pulsed Electromagnetic Field" OR PEMF OR "pulsed magnetic field") AND TITLE-ABS-KEY( Polyneuropathy OR Neuropathy ) AND TITLE-ABS-KEY( "Chronic Pain" )	SCOPUS	4	2	2	2
6	Secondary Outcome (Quality of Life)	TITLE-ABS-KEY( "Pulsed Electromagnetic Field" OR PEMF OR "pulsed magnetic field") AND TITLE-ABS-KEY( "Neuropathic Pain" OR Neuralgia OR "Chronic Pain" ) AND TITLE-ABS-KEY( "Quality of Life" )	SCOPUS	18	10	10	10
7	Secondary Outcome (Analgesics)	TITLE-ABS-KEY( "Pulsed Electromagnetic Field" OR PEMF OR "pulsed magnetic field" OR "Magnetic Field Therapy" ) AND TITLE-ABS-KEY( "Neuropathic Pain" OR Neuralgia OR "Chronic Pain" ) AND TITLE-ABS-KEY( Analgesics OR Analgesic OR "Pain Medication" )	SCOPUS	20	14	14	14
1	Main Search (General)	( "Pulsed Electromagnetic Field" OR PEMF OR "pulsed magnetic field") AND ( "Neuropathic Pain" OR Neuralgia OR "Chronic Pain" OR Polyneuropathy OR Neuropathy )	COCHRANE LIBRARY	66	53	53	53
2	Peripheral Etiologies	( "Pulsed Electromagnetic Field" OR PEMF OR "pulsed magnetic field") AND ( "Diabetic Neuropathy" OR "Post-Herpetic Neuralgia" OR "Peripheral Neuropathy" )	COCHRANE LIBRARY	25	24	24	24
3	Central Etiologies	( "Pulsed Electromagnetic Field" OR PEMF OR "pulsed magnetic field") AND ( "Spinal Cord Injury" OR Stroke OR "Post-Stroke Pain" OR "Central Pain" )	COCHRANE LIBRARY	22	16	16	16
4	Search with Exclusions (NOT)	( "Pulsed Electromagnetic Field" OR PEMF OR "pulsed magnetic field") AND ( "Neuropathic Pain" OR Neuralgia OR "Chronic Pain" OR Polyneuropathy OR Neuropathy ) NOT ( "Transcranial Magnetic Stimulation" OR "Transcutaneous Electric Nerve Stimulation" OR TENS OR TMS OR "Spinal Cord Stimulation" OR "Magnetic Field Therapy" )	COCHRANE LIBRARY	60	49	49	49
5	Specific Search (Poly/Chronicity)	( "Pulsed Electromagnetic Field" OR PEMF OR "pulsed magnetic field") AND ( Polyneuropathy OR Neuropathy ) AND ( "Chronic Pain" )	COCHRANE LIBRARY	3	0	0	0
6	Secondary Outcome (Quality of Life)	( "Pulsed Electromagnetic Field" OR PEMF OR "pulsed magnetic field") AND ( "Neuropathic Pain" OR Neuralgia OR "Chronic Pain" ) AND ( "Quality of Life" )	COCHRANE LIBRARY	22	11	11	11
7	Secondary Outcome (Analgesics)	( "Pulsed Electromagnetic Field" OR PEMF OR "pulsed magnetic field") AND ( "Neuropathic Pain" OR Neuralgia OR "Chronic Pain" ) AND ( Analgesics OR Analgesic OR "Pain Medication" )	COCHRANE LIBRARY	17	10	10	10
1	Main Search (General)	( "Pulsed Electromagnetic Field" OR PEMF OR "pulsed magnetic field") AND ( "Neuropathic Pain" OR Neuralgia OR "Chronic Pain" OR Polyneuropathy OR Neuropathy )	WoS	106	16	16	16
2	Peripheral Etiologies	( "Pulsed Electromagnetic Field" OR PEMF OR "pulsed magnetic field") AND ( "Diabetic Neuropathy" OR "Post-Herpetic Neuralgia" OR "Peripheral Neuropathy" )	WoS	37	8	8	8
3	Central Etiologies	( "Pulsed Electromagnetic Field" OR PEMF OR "pulsed magnetic field") AND ( "Spinal Cord Injury" OR Stroke OR "Post-Stroke Pain" OR "Central Pain" )	WoS	31	1	1	1
4	Search with Exclusions (NOT)	( "Pulsed Electromagnetic Field" OR PEMF OR "pulsed magnetic field") AND ( "Neuropathic Pain" OR Neuralgia OR "Chronic Pain" OR Polyneuropathy OR Neuropathy ) NOT ( "Transcranial Magnetic Stimulation" OR "Transcutaneous Electric Nerve Stimulation" OR TENS OR TMS OR "Spinal Cord Stimulation" OR "Magnetic Field Therapy")	WoS	76	7	7	7
5	Specific Search (Poly/Chronicity)	( "Pulsed Electromagnetic Field" OR PEMF OR "pulsed magnetic field") AND ( Polyneuropathy OR Neuropathy ) AND ( "Chronic Pain" )	WoS	21	3	3	3
6	Secondary Outcome (Quality of Life)	( "Pulsed Electromagnetic Field" OR PEMF OR "pulsed magnetic field") AND ( "Neuropathic Pain" OR Neuralgia OR "Chronic Pain" ) AND ( "Quality of Life" )	WoS	56	7	7	7
7	Secondary Outcome (Analgesics)	( "Pulsed Electromagnetic Field" OR PEMF OR "pulsed magnetic field") AND ( "Neuropathic Pain" OR Neuralgia OR "Chronic Pain" ) AND ( Analgesics OR Analgesic OR "Pain Medication" )	WoS	70	9	9	9
1	Main Search (General)	("Pulsed Electromagnetic Field" OR "pulsed magnetic field" OR "Campo Electromagnético Pulsado" OR "Campo Eletromagnético Pulsátil" OR "campo magnético pulsado" OR "campo magnético pulsátil" OR "PEMF") AND ("Neuropathic Pain" OR "Dolor Neuropático" OR "Dor Neuropática" OR "Neuralgia" OR "Chronic Pain" OR "Dolor Crónico" OR "Dor Crônica" OR "Polyneuropathy" OR "Polineuropatía" OR "Polineuropatías" …	LILACS	2	1	1	1
2	Peripheral Etiologies	("Pulsed Electromagnetic Field" OR "pulsed magnetic field" OR "Campo Electromagnético Pulsado" OR "Campo Eletromagnético Pulsátil" OR "campo magnético pulsado" OR "campo magnético pulsátil" OR "PEMF") AND ("Diabetic Neuropathy" OR "Diabetic Neuropathies" OR "Neuropatía Diabética" OR "Neuropatías Diabéticas" OR "Neuropatia Diabética" OR "Neuropatias Diabéticas" OR "Post-Herpetic Neuralgia" OR "Neu…	LILACS	0	0	0	0
3	Central Etiologies	("Pulsed Electromagnetic Field" OR "pulsed magnetic field" OR "Campo Electromagnético Pulsado" OR "Campo Eletromagnético Pulsátil" OR "campo magnético pulsado" OR "campo magnético pulsátil" OR "PEMF") AND ("Spinal Cord Injury" OR "Spinal Cord Injuries" OR "Traumatismo de la Médula Espinal" OR "Traumatismos da Medula Espinhal" OR "Lesión Medular" OR "Lesão Medular" OR "Stroke" OR "Accidente Cerebr…	LILACS	1	1	1	1
4	Search with Exclusions (NOT)	("Pulsed Electromagnetic Field" OR "pulsed magnetic field" OR "Campo Electromagnético Pulsado" OR "Campo Eletromagnético Pulsátil" OR "campo magnético pulsado" OR "campo magnético pulsátil" OR "PEMF") AND ("Neuropathic Pain" OR "Dolor Neuropático" OR "Dor Neuropática" OR "Neuralgia" OR "Chronic Pain" OR "Dolor Crónico" OR "Dor Crônica" OR "Polyneuropathy" OR "Polineuropatía" OR "Polineuropatías" …	LILACS	1	1	1	1
5	Specific Search (Poly/Chronicity)	("Pulsed Electromagnetic Field" OR "pulsed magnetic field" OR "Campo Electromagnético Pulsado" OR "Campo Eletromagnético Pulsátil" OR "campo magnético pulsado" OR "campo magnético pulsátil" OR "PEMF") AND ("Polyneuropathy" OR "Polineuropatía" OR "Polineuropatías" OR "Polineuropatia" OR "Polineuropatias") AND ("Chronic Pain" OR "Dolor Crónico" OR "Dor Crônica")	LILACS	0	0	0	0
6	Secondary Outcome (Quality of Life)	("Pulsed Electromagnetic Field" OR "pulsed magnetic field" OR "Campo Electromagnético Pulsado" OR "Campo Eletromagnético Pulsátil" OR "campo magnético pulsado" OR "campo magnético pulsátil" OR "PEMF") AND ("Neuropathic Pain" OR "Dolor Neuropático" OR "Dor Neuropática" OR "Neuralgia" OR "Chronic Pain" OR "Dolor Crónico" OR "Dor Crônica" OR "Polyneuropathy" OR "Polineuropatía" OR "Polineuropatías" …	LILACS	0	0	0	0
7	Secondary Outcome (Analgesics)	("Pulsed Electromagnetic Field" OR "pulsed magnetic field" OR "Campo Electromagnético Pulsado" OR "Campo Eletromagnético Pulsátil" OR "campo magnético pulsado" OR "campo magnético pulsátil" OR "PEMF") AND ("Neuropathic Pain" OR "Dolor Neuropático" OR "Dor Neuropática" OR "Neuralgia" OR "Chronic Pain" OR "Dolor Crónico" OR "Dor Crônica" OR "Polyneuropathy" OR "Polineuropatía" OR "Polineuropatías" …	LILACS	0	0	0	0
	TOTAL (After Duplicates)			1056	390	390	390
No.	Search Purpose	Boolean Search String	Database	General Search	10 Pages
1	General Search	("Pulsed Electromagnetic Field" | PEMF) AND ("Neuropathic Pain" | Neuralgia | "Chronic Pain") -TMS -TENS -"Spinal Cord Stimulation"	GS	1750	100
2	Precision Search	intitle:("Neuropathic Pain" | Neuralgia | Polyneuropathy) AND ("Pulsed Electromagnetic Field" | PEMF)	GS	711	100
3	Specific Etiologies	("Pulsed Electromagnetic Field" | PEMF) AND ("Diabetic Neuropathy" | "Spinal Cord Injury" | "Post-Herpetic Neuralgia" | "Post-Stroke Pain")	GS	2050	100
4	Outcomes / Results	("Pulsed Electromagnetic Field" | PEMF) AND ("Neuropathic Pain" | "Chronic Pain") AND ("Quality of Life" | Analgesic | "Pain Medication")	GS	1920	100

## Sheet: INITIAL SEARCH
BUSCADOR	OPCIONES	ID	TITULOS	CONSIDERADO (0:NO, 1:SÍ)										Selected articles / cited in the article
PUBMED	1	1	Pulsed electromagnetic field stimulation therapy for Charcot foot ulcer: a randomized controlled trial	0
PUBMED	1	2	Assessing the Effects of Pulsed Electromagnetic Therapy on Painful Diabetic Distal Symmetric Peripheral Neuropathy: A Double-Blind Randomized Controlled Trial	1
PUBMED	1	3	A comparative study between transcutaneous electrical nerve stimulation and pulsed electromagnetic field therapy in the management of post-herpetic neuralgia of the sciatic nerve	1
PUBMED	1	4	Effectiveness of monopolar dielectric transmission of pulsed electromagnetic fields for multiple sclerosis-related pain: a pilot study	1
PUBMED	1	5	Effects of osteopathic manipulative treatment and bio-electromagnetic energy regulation therapy on lower back pain	0
PUBMED	1	6	Lack of analgesic effects of transcranial pulsed electromagnetic field stimulation in neuropathic pain patients: A randomized double-blind crossover trial	1
PUBMED	1	7	Pulsed electromagnetic field therapy in the treatment of pain and other symptoms in fibromyalgia: A randomized controlled study	0
PUBMED	1	8	The effect of pulsed electromagnetic frequency therapy on health-related quality of life in military service members with chronic low back pain	1
PUBMED	1	9	Effect of pulsed electromagnetic field therapy on experimental pain: A double-blind, randomized study in healthy young adults	1
PUBMED	1	10	Pulsed electromagnetic fields to reduce diabetic neuropathic pain and stimulate neuronal repair: a randomized controlled trial	1
PUBMED	1	11	A randomized controlled trial of the effects of a combination of static and dynamic magnetic fields on carpal tunnel syndrome	0
PUBMED	1	12	A randomized, double-blind, placebo-controlled clinical trial using a low-frequency magnetic field in the treatment of musculoskeletal chronic pain	1
PUBMED	1	13	Exposure to a specific pulsed low-frequency magnetic field: a double-blind placebo-controlled study of effects on pain ratings in rheumatoid arthritis and fibromyalgia patients	0
PUBMED	1	14	Pulsed magnetic field therapy in refractory neuropathic pain secondary to peripheral neuropathy: electrodiagnostic parameters--pilot study	1
SCOPUS	1	15	Pulsed electromagnetic field therapy for pain control in dogs with hip osteoarthritis: A randomized clinical study
SCOPUS	1	16	Pulsed Electromagnetic Field Stimulation Therapy for Charcot Foot Ulcer: A Randomized Controlled Trial
SCOPUS	1	17	Network Meta-analysis of Randomized Controlled Trials Assessing Neuromodulation Therapies for Painful Diabetic Neuropathy
SCOPUS	1	18	PAPIMI Short Effect on Pain Perception and Heart Rate Variability in Chronic Musculoskeletal Pain: A Pilot Study
SCOPUS	1	19	Platelet-Rich Plasma Combined with a Low-Frequency Pulsed Electromagnetic Field Alleviates Sciatic Nerve Injury by Regulating the AMPK/mTOR Signaling Pathway
SCOPUS	1	20	Assessing the Effects of Pulsed Electromagnetic Therapy on Painful Diabetic Distal Symmetric Peripheral Neuropathy: A Double-Blind Randomized Controlled Trial
SCOPUS	1	21	Efficacy of pulsed electromagnetic field therapy in the treatment of knee osteoarthritis: A double-blind, randomized-controlled trial
SCOPUS	1	22	Comparison of Short-Term Effects of Extracorporeal Shock Wave Therapy, Low-Level Laser Therapy and Pulsed Electromagnetic Field Therapy in Knee Osteoarthritis: A Randomized Controlled Study
SCOPUS	1	23	Natural Neurostimulation for Chronic Pain Management: A Case Series of 3 Patients with Dysmenorrhea and Menstrual Migraine
SCOPUS	1	24	A prospective, randomised, controlled, double blinded, cross-over study on the effect of a single session of pulsed electromagnetic field therapy on signs of hip osteoarthritis in dogs
SCOPUS	1	25	Benign Evolution of Complex Regional Pain Syndrome (CRPS) Type 1 in Patients Treated with Intravenous Neridronate: A Single-Center Real-Life Experience
SCOPUS	1	26	Exploring Mitochondrial Interactions with Pulsed Electromagnetic Fields: An Insightful Inquiry into Strategies for Addressing Neuroinflammation and Oxidative Stress in Diabetic Neuropathy
SCOPUS	1	27	Crossing the boundaries of traditional therapy: a study of the potential of laserobaria in wound healing — basis of this therapy — a systematic review
SCOPUS	1	28	Non-invasive neuromodulatory therapies applied in trigeminal neuralgia
SCOPUS	1	29	EFFECT OF PULSED MAGNETIC FIELD VERSUS LOW LEVEL LASER THERAPY ON FUNCTIONAL DISABILITY IN CHILDREN WITH POLYARTICULAR JUVENILE IDIOPATHIC ARTHRITIS
SCOPUS	1	30	Effect of interval training and electromagnetic field therapy on functional balance and peripheral arterial disease severity in patients with diabetic polyneuropathy: randomised controlled trial
SCOPUS	1	31	Modulation of Heart Rate Variability following PAP Ion Magnetic Induction Intervention in Subjects with Chronic Musculoskeletal Pain: A Pilot Randomized Controlled Study
SCOPUS	1	32	INTERDISCIPLINARY CONSENSUS ON THE USE OF HIGH-INTENSITY PULSED ELECTROMAGNETIC FIELD THERAPY IN THE TREATMENT OF NEUROGENIC PELVIC PAIN
SCOPUS	1	33	A comparative study between transcutaneous electrical nerve stimulation and pulsed electromagnetic field therapy in the management of post-herpetic neuralgia of the sciatic nerve
SCOPUS	1	34	Pulsed Electromagnetic Field Therapy for Pain Management in Interstitial Cystitis/Bladder Pain Syndrome: A Proof-of-Concept Case Series
SCOPUS	1	35	Effectiveness of monopolar dielectric transmission of pulsed electromagnetic fields for multiple sclerosis–related pain: A pilot study | Eficacia de la terapia con señales electromagnéticas pulsadas y transmitidas de manera dieléctrica monopolar en procesos dolorosos asociados a esclerosis múltiple. Estudio piloto
SCOPUS	1	36	Effects of osteopathic manipulative treatment and bio-electromagnetic energy regulation therapy on lower back pain
SCOPUS	1	37	Lack of analgesic effects of transcranial pulsed electromagnetic field stimulation in neuropathic pain patients: A randomized double-blind crossover trial
SCOPUS	1	38	The effects of the physical procedures in patients with diabetic neuropathy
SCOPUS	1	39	Pulsed electromagnetic field therapy in the treatment of pain and other symptoms in fibromyalgia: A randomized controlled study
SCOPUS	1	40	Evaluation of pulsed electromagnetic field therapy for the treatment of chronic postoperative pain following lumbar surgery: A pilot, double-blind, randomized, sham-controlled clinical trial
SCOPUS	1	41	Pulsed magnetic field treatment as antineuropathic pain therapy
SCOPUS	1	42	The effect of pulsed electromagnetic frequency therapy on health-related quality of life in military service members with chronic low back pain
SCOPUS	1	43	The change of HCN1/HCN2 mRNA expression in peripheral nerve after chronic constriction injury induced neuropathy followed by pulsed electromagnetic field therapy
SCOPUS	1	44	Oska pulse: A new method of pain management
SCOPUS	1	45	Effect of pulsed electromagnetic field therapy on experimental pain: A double-blind, randomized study in healthy young adults
SCOPUS	1	46	Response of male pudendal neuralgia to two different pulsed electromagnetic field therapy programs
SCOPUS	1	47	Frequency-dependent effects of sequenced pulsed magnetic field on experimental diabetic neuropathy
SCOPUS	1	48	Combination of local transplantation of in vitro bone-marrow stromal cells and pulsed electromagnetic fields accelerate functional recovery of transected sciatic nerve regeneration: A novel approach in transected nerve repair
SCOPUS	1	49	Bone marrow-derived cells and biophysical stimulation for talar osteochondral lesions: A randomized controlled study
SCOPUS	1	50	Two of three patients with multiple chemical sensitivity had less symptoms and secondary hyperalgesia after transcranially applied pulsed electromagnetic fields
SCOPUS	1	51	Reduction of pain thresholds in fibromyalgia after very low-intensity magnetic stimulation: A double-blinded, randomized placebo-controlled clinical trial
SCOPUS	1	52	The effect of a pulsed electromagnetic field with time on pain in muscle crushed rat model
SCOPUS	1	53	The effects of pulsed electromagnetic field treatment in pain due to diabetic polyneuropathy | Dirençli diyabetik nöropatik aǧrıda puls elektromanyetik alan tedavisinin etkinliǧi
SCOPUS	1	54	Impact of low-frequency pulsed magnetic fields on defensin and CRP concentrations in patients with painful diabetic polyneuropathy and in healthy subjects
SCOPUS	1	55	Evaluation of the efficacy of pulsed electromagnetic field in the management of patients with diabetic polyneuropathy
SCOPUS	1	56	Pulsed Electromagnetic Fields to Reduce Diabetic Neuropathic Pain and Stimulate Neuronal Repair: A Randomized Controlled Trial
SCOPUS	1	57	Electromagnetic fields in patients with chronic low-back pain: A double-blind randomized placebo-controlled two-centre study
SCOPUS	1	58	Low-frequency pulsed electromagnetic field therapy in fibromyalgia: A randomized, double-blind, sham-controlled clinical study
SCOPUS	1	59	Impact of low frequency pulsed magnetic fields on pain intensity, quality of life and sleep disturbances in patients with painful diabetic polyneuropathy
SCOPUS	1	60	A randomized controlled trial of the effects of a combination of static and dynamic magnetic fields on carpal tunnel syndrome
SCOPUS	1	61	Randomized, prospective, and controlled clinical trial of pulsed electromagnetic field stimulation for cervical fusion
SCOPUS	1	62	Are SPA therapy and pulsed electromagnetic field therapy effective for chronic neck pain? Randomised clinical trial. Second part: medicoeconomic approach | Y a-t-il un effet des soins thermaux et des champs électromagnétiques pulsés sur la cervicalgie chronique ? Essai clinique randomisé. Deuxième partie : approche médicoéconomique
SCOPUS	1	63	Are SPA therapy and pulsed electromagnetic field therapy effective for chronic neck pain? Randomised clinical trial First part: clinical evaluation | Y a-t-il un effet des soins thermaux et des champs électromagnétiques pulsés sur la cervicalgie chronique ? Essai clinique randomisé Première partie : étude clinique
SCOPUS	1	64	A randomized, double-blind, placebo-controlled clinical trial using a low-frequency magnetic field in the treatment of musculoskeletal chronic pain
SCOPUS	1	65	Exposure to a specific pulsed low-frequency magnetic field: A double-blind placebo-controlled study of effects on pain ratings in rheumatoid arthritis and fibromyalgia patients
SCOPUS	1	66	Time-Varying, Biaxial Magnetic Stimulation in Refractory Carpal Tunnel Syndrome: A Novel Approach. A Pilot Study
SCOPUS	1	67	Influence of alternating low frequency - Magnetic fields in patients with diabetic polyneuropathy - Pilot study | Wpływ wolnozmiennych pól magnetycznych na przebieg bólowej polineuropatii u chorych na cukrzycȩ - Badanie pilotowe
SCOPUS	1	68	Pulsed magnetic field therapy in refractory carpal tunnel syndrome: Electrodiagnostic parameters - Pilot study
SCOPUS	1	69	Pulsed electromagnetic field therapy in cytostatic-induced polyneuropathy | Pulsierende magnetfeldtherapie bei zytostatisch bedingter polyneuropathie
SCOPUS	1	70	Pulsed Magnetic Field Therapy in Refractory Neuropathic Pain Secondary to Peripheral Neuropathy: Electrodiagnostic Parameters - Pilot Study
SCOPUS	1	71	The Use of Pulsed Electromagnetic Fields with Complex Modulation in the Treatment of Patients with Diabetic Polyneuropathy
COCHRANE LIBRARY	1	72	Non-pharmacological treatment of diabetic polyneuropathy by pulse electromagnetic field
COCHRANE LIBRARY	1	73	Pulsed Electromagnetic Field Therapy Versus Transcutaneous Electrical Nerve Stimulation in on Post-herpetic Neuralgia of the Sciatic Nerve
COCHRANE LIBRARY	1	74	"Bimodal vs Unimodal High-Intensity Pulsed Electromagnetic Field Therapy in Older Adults With Knee Osteoarthritis"
COCHRANE LIBRARY	1	75	The effects of pulsed electromagnetic field treatment in pain due to diabetic polyneuropathy
COCHRANE LIBRARY	1	76	A Trial for the Use of a Pulsed Electromagnetic Field Device to Assist Management of Type 2 Diabetes
COCHRANE LIBRARY	1	77	Effect of pulsed electromagnetic field therapy on experimental pain: a double-blind, randomized study in healthy young adults
COCHRANE LIBRARY	1	78	Lack of analgesic effects of transcranial pulsed electromagnetic field stimulation in neuropathic pain patients: a randomized double-blind crossover trial
COCHRANE LIBRARY	1	79	Efficacy of Pulsed Electromagnetic Field and Heparin/Bupivacaine Instillations
COCHRANE LIBRARY	1	80	Response of male pudendal neuralgia to two different pulsed electromagnetic field therapy programs
COCHRANE LIBRARY	1	81	Pulsed Electromagnetic Fields for Analgesia Post Mastectomy
COCHRANE LIBRARY	1	82	Evaluation of pulsed electromagnetic field therapy for the treatment of chronic postoperative pain following lumbar surgery: a pilot, double-blind, randomized, sham-controlled clinical trial
COCHRANE LIBRARY	1	83	Pulsed electromagnetic fields to reduce diabetic neuropathic pain and stimulate neuronal repair: a randomized controlled trial
COCHRANE LIBRARY	1	84	Comparison of Short-Term Effects of Extracorporeal Shock Wave Therapy, Low-Level Laser Therapy and Pulsed Electromagnetic Field Therapy in Knee Osteoarthritis: a Randomized Controlled Study
COCHRANE LIBRARY	1	85	CLINICAL TRIALS IN PROGRESS: INVESTIGATION OF NONINVASIVE PULSED ELECTROMAGNETIC FIELD (PEMF) THERAPY FOR FEMALE PATIENTS WITH INTERSTITIAL CYSTITIS/BLADDER PAIN SYNDROME (IC/BPS
COCHRANE LIBRARY	1	86	Influence of alternating low frequency - Magnetic fields in patients with diabetic polyneuropathy - Pilot study
COCHRANE LIBRARY	1	87	Pulsed electromagnetic field (PEMF) as an adjunct therapy for pain management in interstitial cystitis/bladder pain syndrome
COCHRANE LIBRARY	1	88	Pulsed electromagnetic field stimulation therapy for Charcot foot ulcer: a randomized controlled trial
COCHRANE LIBRARY	1	89	PEMF and PEC Blocks in Mastectomy Reconstruction Patients
COCHRANE LIBRARY	1	90	Assessing the Effects of Pulsed Electromagnetic Therapy on Painful Diabetic Distal Symmetric Peripheral Neuropathy: a Double-Blind Randomized Controlled Trial
COCHRANE LIBRARY	1	91	The effect of magnetic field radiation on pain, range of motion and disability in patients with neuropathic pain
COCHRANE LIBRARY	1	92	Management of diabetic peripheral neuropathy using low frequency pulsed electromagnetic field
COCHRANE LIBRARY	1	93	Comparison of Two Electrotherapy Methods on Chronic Low Back Pain
COCHRANE LIBRARY	1	94	Nociceptive Pain Fiber Response
COCHRANE LIBRARY	1	95	A randomized, double-blind, placebo-controlled clinical trial using a low-frequency magnetic field in the treatment of musculoskeletal chronic pain
COCHRANE LIBRARY	1	96	Study to Evaluate the OrthoCor Active System for Pain Relief
COCHRANE LIBRARY	1	97	EFFICACY OF PULSED ELECTROMAGNETIC FIELD (PEMF) THERAPY FOR PELVIC PAIN REDUCTION AND SYMPTOM IMPROVEMENT IN INTERSTITIAL CYSTITIS: a PILOT STUDY
COCHRANE LIBRARY	1	98	Short and Long Term Exposure to Unique, Time-Varying Pulsed Electro-Magnetic Fields in Refractory Carpal Tunnel Syndrome
COCHRANE LIBRARY	1	99	The Effect of Reducing Soreness in Marathon Runners
COCHRANE LIBRARY	1	100	Exposure to a specific pulsed low-frequency magnetic field: a double-blind placebo-controlled study of effects on pain ratings in rheumatoid arthritis and fibromyalgia patients
COCHRANE LIBRARY	1	101	Bone marrow-derived cells and biophysical stimulation for talar osteochondral lesions: a randomized controlled study
COCHRANE LIBRARY	1	102	Impact of low-frequency pulsed magnetic fields on defensin and CRP concentrations in patients with painful diabetic polyneuropathy and in healthy subjects
COCHRANE LIBRARY	1	103	Effects of osteopathic manipulative treatment and bio-electromagnetic energy regulation therapy on lower back pain
COCHRANE LIBRARY	1	104	Bone marrow-derived cells and biophysical stimulation for talar osteochondral lesions: a randomized controlled study
COCHRANE LIBRARY	1	105	A randomized controlled trial of the effects of a combination of static and dynamic magnetic fields on carpal tunnel syndrome
COCHRANE LIBRARY	1	106	Effect of interval training and electromagnetic field therapy on functional balance and peripheral arterial disease severity in patients with diabetic polyneuropathy: randomised controlled trial
COCHRANE LIBRARY	1	107	The effects of the-physical procedures in patients with diabetic neuropathy
COCHRANE LIBRARY	1	108	Impact of low frequency pulsed magnetic fields on pain intensity, quality of life and sleep disturbances in patients with painful diabetic polyneuropathy
COCHRANE LIBRARY	1	109	Helping Cancer Patients Manage Neuropathy Symptoms From Chemotherapy With a Low-Intensity, Low-Risk Cranial PEMF Device
COCHRANE LIBRARY	1	110	Reduction of pain thresholds in fibromyalgia after very low-intensity magnetic stimulation: a double-blinded, randomized placebo-controlled clinical trial
COCHRANE LIBRARY	1	111	Effects of Transcranial Magnetic Stimulation (TMS) and Stimulus Controllability on Pain Perception
COCHRANE LIBRARY	1	112	Network Meta-analysis of Randomized Controlled Trials Assessing Neuromodulation Therapies for Painful Diabetic Neuropathy
COCHRANE LIBRARY	1	113	A comparative study between transcutaneous electrical nerve stimulation and pulsed electromagnetic field therapy in the management of post-herpetic neuralgia of the sciatic nerve
COCHRANE LIBRARY	1	114	Effect of Pulsing Electrical Fields on Lower Extremity Diabetic Neuropathy: a Pilot, Open-Label Study
COCHRANE LIBRARY	1	115	A randomized, double-blind, placebo-controlled trial of simultaneous static and time-varying electromagnetic fields (PEMF) on neuropathic pain (NP) in painful diabetic neuropathy (DNP)
COCHRANE LIBRARY	1	116	Effect of photon electromagnetic device in patients with neck pain
COCHRANE LIBRARY	1	117	Dual Field PEMF Therapy in Lower Extremity Painful Diabetic Distal Symmetric Peripheral Neuropathy
COCHRANE LIBRARY	1	118	A Study to Evaluate PEMF Therapy on Experimentally Inducted Pain in Subjects With Painful Peripheral Diabetic Neuropathy
COCHRANE LIBRARY	1	119	Effect of Electromagnetic Field Therapy on Neck Pain and Proprioception in Cervical Radiculopathy Patients: a Randomized Controlled Trial
COCHRANE LIBRARY	1	120	Investigation of the Effects of the â€˜Actipatchâ€™ Pulsed Shortwave Therapy Device in a Chronic Low Back Pain Population at an Australian Pain Management Centre
COCHRANE LIBRARY	1	121	Electromagnetic fields in patients with chronic low-back pain: a double-blind randomized placebo-controlled two-centre study
COCHRANE LIBRARY	1	122	Study of PEMF to Evaluate VPT and Thermal Sensory in Subjects With Diabetic Peripheral Neuropathy
COCHRANE LIBRARY	1	123	Correlation of epidermal nerve fiber density (ENFD) changes and anti-nociceptive effect following simultaneous exposure to static and time-varying electromagnetic fields (PEMF) in painful diabetic neuropathy (DPN)
COCHRANE LIBRARY	1	124	The effect of pulsed electromagnetic frequency therapy on health-related quality of life in military service members with chronic low back pain
WoS	1	125	EFFECT OF PULSED MAGNETIC FIELD VERSUS LOW LEVEL LASER THERAPY ON FUNCTIONAL DISABILITY IN CHILDREN WITH POLYARTICULAR JUVENILE IDIOPATHIC ARTHRITIS
WoS	1	126	Pulsed electromagnetic field therapy for pain control in dogs with hip osteoarthritis: A randomized clinical study
WoS	1	127	Pulsed magnetic field therapy in refractory neuropathic pain secondary to peripheral neuropathy: Electrodiagnostic parameters - Pilot study
WoS	1	128	Pulsed magnetic field therapy in refractory carpal tunnel syndrome: Electrodiagnostic parameters - pilot study
WoS	1	129	A randomized, double-blind, placebo-controlled clinical trial using a low-frequency magnetic field in the treatment of musculoskeletal chronic pain1
WoS	1	130	Influence of pulsed electromagnetic field (PEMF) therapy on osteoarthritis in dogs
WoS	1	131	Pulsed Electromagnetic Field Stimulation Therapy for Charcot Foot Ulcer: A Randomized Controlled Trial2
WoS	1	132	Evaluation of pulsed electromagnetic field therapy for the treatment of chronic postoperative pain following lumbar surgery: a pilot, double-blind, randomized, sham-controlled clinical trial
WoS	1	133	Pulsed Electromagnetic Field Therapy Promotes Healing and Microcirculation of Chronic Diabetic Foot Ulcers: A Pilot Study3
WoS	1	134	Effect of Pulsed Electromagnetic Field on Healing of Mandibular Fracture: A Preliminary Clinical Study
WoS	1	135	Low-frequency Pulsed Electromagnetic Field Therapy in Fibromyalgia A Randomized, Double-blind, Sham-controlled Clinical Study
WoS	1	136	Assessing the Effects of Pulsed Electromagnetic Therapy on Painful Diabetic Distal Symmetric Peripheral Neuropathy: A Double-Blind Randomized Controlled Trial
WoS	1	137	Network Meta-analysis of Randomized Controlled Trials Assessing Neuromodulation Therapies for Painful Diabetic Neuropathy4
WoS	1	138	Pulsed Electromagnetic Fields to Reduce Diabetic Neuropathic Pain and Stimulate Neuronal Repair: A Randomized Controlled Trial5
WoS	1	139	Effectiveness of monopolar dielectric transmission of pulsed electromagnetic for multiple sclerosis-related pain: A pilot study
WoS	1	140	Effectiveness of frequency-modulated electromagnetic neural stimulation in the treatment of painful diabetic neuropathy
LILACS	1	141	Effects of pulsed electromagnetic field and retrowalking in patients with chronic non-specific low back pain: a pilot study / Efeitos do campo eletromagnético pulsado e do retrowalking em pacientes com dor lombar crônica inespecífica: um estudo piloto
PUBMED	2	142	Pulsed electromagnetic field stimulation therapy for Charcot foot ulcer: a randomized controlled trial
PUBMED	2	143	Assessing the Effects of Pulsed Electromagnetic Therapy on Painful Diabetic Distal Symmetric Peripheral Neuropathy: A Double-Blind Randomized Controlled Trial
PUBMED	2	144	A comparative study between transcutaneous electrical nerve stimulation and pulsed electromagnetic field therapy in the management of post-herpetic neuralgia of the sciatic nerve
PUBMED	2	145	Pulsed electromagnetic field therapy promotes healing and microcirculation of chronic diabetic foot ulcers: a pilot study
PUBMED	2	146	Pulsed electromagnetic fields to reduce diabetic neuropathic pain and stimulate neuronal repair: a randomized controlled trial
PUBMED	2	147	Pulsed magnetic field therapy in refractory neuropathic pain secondary to peripheral neuropathy: electrodiagnostic parameters--pilot study
SCOPUS	2	148	Pulsed Electromagnetic Field Stimulation Therapy for Charcot Foot Ulcer: A Randomized Controlled Trial
SCOPUS	2	149	Network Meta-analysis of Randomized Controlled Trials Assessing Neuromodulation Therapies for Painful Diabetic Neuropathy
SCOPUS	2	150	Assessing the Effects of Pulsed Electromagnetic Therapy on Painful Diabetic Distal Symmetric Peripheral Neuropathy: A Double-Blind Randomized Controlled Trial
SCOPUS	2	151	Exploring Mitochondrial Interactions with Pulsed Electromagnetic Fields: An Insightful Inquiry into Strategies for Addressing Neuroinflammation and Oxidative Stress in Diabetic Neuropathy
SCOPUS	2	152	Effect of interval training and electromagnetic field therapy on functional balance and peripheral arterial disease severity in patients with diabetic polyneuropathy: randomised controlled trial
SCOPUS	2	153	A comparative study between transcutaneous electrical nerve stimulation and pulsed electromagnetic field therapy in the management of post-herpetic neuralgia of the sciatic nerve
SCOPUS	2	154	The effects of the physical procedures in patients with diabetic neuropathy
SCOPUS	2	155	Pulsed magnetic field treatment as antineuropathic pain therapy
SCOPUS	2	156	Frequency-dependent effects of sequenced pulsed magnetic field on experimental diabetic neuropathy
SCOPUS	2	157	The effects of pulsed electromagnetic field treatment in pain due to diabetic polyneuropathy | Dirençli diyabetik nöropatik aǧrıda puls elektromanyetik alan tedavisinin etkinliǧi
SCOPUS	2	158	Impact of low-frequency pulsed magnetic fields on defensin and CRP concentrations in patients with painful diabetic polyneuropathy and in healthy subjects
SCOPUS	2	159	Pulsed Electromagnetic Fields to Reduce Diabetic Neuropathic Pain and Stimulate Neuronal Repair: A Randomized Controlled Trial
SCOPUS	2	160	Impact of low frequency pulsed magnetic fields on pain intensity, quality of life and sleep disturbances in patients with painful diabetic polyneuropathy
SCOPUS	2	161	Influence of alternating low frequency - Magnetic fields in patients with diabetic polyneuropathy - Pilot study | Wpływ wolnozmiennych pól magnetycznych na przebieg bólowej polineuropatii u chorych na cukrzycȩ - Badanie pilotowe
SCOPUS	2	162	Pulsed Magnetic Field Therapy in Refractory Neuropathic Pain Secondary to Peripheral Neuropathy: Electrodiagnostic Parameters - Pilot Study
SCOPUS	2	163	The Use of Pulsed Electromagnetic Fields with Complex Modulation in the Treatment of Patients with Diabetic Polyneuropathy
COCHRANE LIBRARY	2	164	Non-pharmacological treatment of diabetic polyneuropathy by pulse electromagnetic field
COCHRANE LIBRARY	2	165	Pulsed Electromagnetic Field Therapy Versus Transcutaneous Electrical Nerve Stimulation in on Post-herpetic Neuralgia of the Sciatic Nerve
COCHRANE LIBRARY	2	166	Assessing the Effects of Pulsed Electromagnetic Therapy on Painful Diabetic Distal Symmetric Peripheral Neuropathy: a Double-Blind Randomized Controlled Trial
COCHRANE LIBRARY	2	167	Management of diabetic peripheral neuropathy using low frequency pulsed electromagnetic field
COCHRANE LIBRARY	2	168	Pulsed electromagnetic fields to reduce diabetic neuropathic pain and stimulate neuronal repair: a randomized controlled trial
COCHRANE LIBRARY	2	169	A Trial for the Use of a Pulsed Electromagnetic Field Device to Assist Management of Type 2 Diabetes
COCHRANE LIBRARY	2	170	Pulsed electromagnetic field stimulation therapy for Charcot foot ulcer: a randomized controlled trial
COCHRANE LIBRARY	2	171	A comparative study between transcutaneous electrical nerve stimulation and pulsed electromagnetic field therapy in the management of post-herpetic neuralgia of the sciatic nerve
COCHRANE LIBRARY	2	172	Effect of Pulsing Electrical Fields on Lower Extremity Diabetic Neuropathy: a Pilot, Open-Label Study
COCHRANE LIBRARY	2	173	Study of PEMF to Evaluate VPT and Thermal Sensory in Subjects With Diabetic Peripheral Neuropathy
COCHRANE LIBRARY	2	174	Nociceptive Pain Fiber Response
COCHRANE LIBRARY	2	175	The effects of pulsed electromagnetic field treatment in pain due to diabetic polyneuropathy
COCHRANE LIBRARY	2	176	The Effect of Reducing Soreness in Marathon Runners
COCHRANE LIBRARY	2	177	Dual Field PEMF Therapy in Lower Extremity Painful Diabetic Distal Symmetric Peripheral Neuropathy
COCHRANE LIBRARY	2	178	Impact of low-frequency pulsed magnetic fields on defensin and CRP concentrations in patients with painful diabetic polyneuropathy and in healthy subjects
COCHRANE LIBRARY	2	179	Influence of alternating low frequency - Magnetic fields in patients with diabetic polyneuropathy - Pilot study
COCHRANE LIBRARY	2	180	Network Meta-analysis of Randomized Controlled Trials Assessing Neuromodulation Therapies for Painful Diabetic Neuropathy
COCHRANE LIBRARY	2	181	Effect of interval training and electromagnetic field therapy on functional balance and peripheral arterial disease severity in patients with diabetic polyneuropathy: randomised controlled trial
COCHRANE LIBRARY	2	182	Helping Cancer Patients Manage Neuropathy Symptoms From Chemotherapy With a Low-Intensity, Low-Risk Cranial PEMF Device
COCHRANE LIBRARY	2	183	The effects of the physical procedures in patients with diabetic neuropathy
COCHRANE LIBRARY	2	184	Impact of low frequency pulsed magnetic fields on pain intensity, quality of life and sleep disturbances in patients with painful diabetic polyneuropathy
COCHRANE LIBRARY	2	185	A Study to Evaluate PEMF Therapy on Experimentally Inducted Pain in Subjects With Painful Peripheral Diabetic Neuropathy
COCHRANE LIBRARY	2	186	A randomized, double-blind, placebo-controlled trial of simultaneous static and time-varying electromagnetic fields (PEMF) on neuropathic pain (NP) in painful diabetic neuropathy (DNP)
COCHRANE LIBRARY	2	187	Correlation of epidermal nerve fiber density (ENFD) changes and anti-nociceptive effect following simultaneous exposure to static and time-varying electromagnetic fields (PEMF) in painful diabetic neuropathy (DPN)
WoS	2	188	Network Meta-analysis of Randomized Controlled Trials Assessing Neuromodulation Therapies for Painful Diabetic Neuropathy
WoS	2	189	Pulsed Electromagnetic Field Stimulation Therapy for Charcot Foot Ulcer: A Randomized Controlled Trial
WoS	2	190	Pulsed magnetic field therapy in refractory neuropathic pain secondary to peripheral neuropathy: Electrodiagnostic parameters - Pilot study
WoS	2	191	Assessing the Effects of Pulsed Electromagnetic Therapy on Painful Diabetic Distal Symmetric Peripheral Neuropathy: A Double-Blind Randomized Controlled Trial
WoS	2	192	Frequency-modulated electromagnetic neural stimulation (FREMS) as a treatment for symptomatic diabetic neuropathy: results from a double-blind, randomised, multicentre, long-term, placebo-controlled clinical trial
WoS	2	193	Effectiveness of frequency-modulated electromagnetic neural stimulation in the treatment of painful diabetic neuropathy
WoS	2	194	Static magnetic field therapy for symptomatic diabetic neuropathy: A randomized, double-blind, placebo-controlled trial
WoS	2	195	Pulsed Electromagnetic Fields to Reduce Diabetic Neuropathic Pain and Stimulate Neuronal Repair: A Randomized Controlled Trial
SCOPUS	3	196	Efficiency of pulsed electromagnetic field and neuromuscular electrical stimulation on painful shoulder following stroke | Eficiência do campo eletromagnético pulsado e da estimulação elétrica neuromuscular em ombro doloroso após acidente vascular cerebral
SCOPUS	3	197	Effect of electroacupuncture combined with osteoporosis treatment apparatus on bone metabolism in patients with spinal cord injury | 电针联合骨质疏松治疗仪对脊髓损伤患者骨代谢指标的影响
SCOPUS	3	198	Patient Semi-specific Computational Modeling of Electromagnetic Stimulation Applied to Neuroprotective Treatments in Acute Ischemic Stroke
SCOPUS	3	199	The Effect of Electromagnetic Fields on Post-Operative Pain and Locomotor Recovery in Dogs with Acute, Severe Thoracolumbar Intervertebral Disc Extrusion: A Randomized Placebo-Controlled, Prospective Clinical Trial
SCOPUS	3	200	Role of adenosine receptors in clinical biophysics based on pulsed electromagnetic fields
SCOPUS	3	201	Does sacral pulsed electromagnetic field therapy have a better effect than transcutaneous electrical nerve stimulation in patients with neurogenic overactive bladder?
SCOPUS	3	202	Effect of pulsed magnetic fields on endogenous neural stem cell factors in the brain after craniocerebral injury
SCOPUS	3	203	Increases in microvascular perfusion and tissue oxygenation via pulsed electromagnetic fields in the healthy rat brain
COCHRANE LIBRARY	3	204	Low frequency pulsed electromagnetic field promotes differentiation of oligodendrocyte precursor cells through upregulation of miR-219-5p in vitro
COCHRANE LIBRARY	3	205	Effect of pulsed electromagnetic field on motor and sensory function in patients with incomplete spinal cord injury
COCHRANE LIBRARY	3	206	Modulation of long-term potentiation-like cortical plasticity in the healthy brain with low frequency-pulsed electromagnetic fields
COCHRANE LIBRARY	3	207	Patient Semi-specific Computational Modeling of Electromagnetic Stimulation Applied to Neuroprotective Treatments in Acute Ischemic Stroke
COCHRANE LIBRARY	3	208	Pemf Therapy for the Management of Diabetes in Obese Patients
COCHRANE LIBRARY	3	209	Efficiency of Pulsed Electromagnetic Field & Neuromuscular Electrical Stimulation on Hemiplegic Shoulder Pain
COCHRANE LIBRARY	3	210	Does sacral pulsed electromagnetic field therapy have a better effect than transcutaneous electrical nerve stimulation in patients with neurogenic overactive bladder?
COCHRANE LIBRARY	3	211	Effect of electroacupuncture combined with osteoporosis treatment apparatus on bone metabolism in patients with spinal cord injury
COCHRANE LIBRARY	3	212	Low-frequency Pulsed Electromagnetic Fields (ELF-MF) as Treatment for Acute Ischemic Stroke
COCHRANE LIBRARY	3	213	Urodynamic impact of pulsed electromagnetic field therapy (PEMFT) on the neurogenic overactive bladder after partial spinal cord injury: a randomized controlled study
COCHRANE LIBRARY	3	214	Effect of spinal pulsed electromagnetic field on Hmaz/Mmax ratio in hemiplegic patients after stroke
COCHRANE LIBRARY	3	215	Investigation of the effects of spinal pulsed electromagnetic field on spasticity of lower extremity and alpha motoneuron excitability in hemiplegic patients using Hmax/Mmax ratio
COCHRANE LIBRARY	3	216	Effect of Electromagnetic field and laser on Stroke
COCHRANE LIBRARY	3	217	Efficiency of High Power Laser Versus Pulsed Electromagnetic Therapy on Hemiplegic Shoulder Pain
COCHRANE LIBRARY	3	218	Effect of Pulsed Electromagnetic Therapy on Chronic Dysphagia in Elderly Post-stroke Patients
COCHRANE LIBRARY	3	219	Dexmedetomidine reduces shivering during mild hypothermia in waking subjects
WoS	3	220	The Effect of Electromagnetic Fields on Post-Operative Pain and Locomotor Recovery in Dogs with Acute, Severe Thoracolumbar Intervertebral Disc Extrusion: A Randomized Placebo-Controlled, Prospective Clinical Trial
LILACS	3	221	Efficiency of pulsed electromagnetic field and neuromuscular electrical stimulation on painful shoulder following stroke / Eficiência do campo eletromagnético pulsado e da estimulação elétrica neuromuscular em ombro doloroso após acidente vascular cerebral
PUBMED	4	222	Effectiveness of monopolar dielectric transmission of pulsed electromagnetic fields for multiple sclerosis-related pain: a pilot study.
PUBMED	4	223	Effects of osteopathic manipulative treatment and bio-electromagnetic energy regulation therapy on lower back pain.
PUBMED	4	224	A randomized controlled trial of the effects of a combination of static and dynamic magnetic fields on carpal tunnel syndrome.
PUBMED	4	225	A randomized, double-blind, placebo-controlled clinical trial using a low-frequency magnetic field in the treatment of musculoskeletal chronic pain.
PUBMED	4	226	Exposure to a specific pulsed low-frequency magnetic field: a double-blind placebo-controlled study of effects on pain ratings in rheumatoid arthritis and fibromyalgia patients.
PUBMED	4	227	Pulsed magnetic field therapy in refractory neuropathic pain secondary to peripheral neuropathy: electrodiagnostic parameters--pilot study.
SCOPUS	4	228	PAPIMI Short Effect on Pain Perception and Heart Rate Variability in Chronic Musculoskeletal Pain: A Pilot Study
SCOPUS	4	229	Efficacy of pulsed electromagnetic field therapy in the treatment of knee osteoarthritis: A double-blind, randomized-controlled trial
SCOPUS	4	230	Comparison of Short-Term Effects of Extracorporeal Shock Wave Therapy, Low-Level Laser Therapy and Pulsed Electromagnetic Field Therapy in Knee Osteoarthritis: A Randomized Controlled Study
SCOPUS	4	231	Natural Neurostimulation for Chronic Pain Management: A Case Series of 3 Patients with Dysmenorrhea and Menstrual Migraine
SCOPUS	4	232	Benign Evolution of Complex Regional Pain Syndrome (CRPS) Type 1 in Patients Treated with Intravenous Neridronate: A Single-Center Real-Life Experience
SCOPUS	4	233	Crossing the boundaries of traditional therapy: a study of the potential of laserobaria in wound healing — basis of this therapy — a systematic review
SCOPUS	4	234	Non-invasive neuromodulatory therapies applied in trigeminal neuralgia
SCOPUS	4	235	Effect of interval training and electromagnetic field therapy on functional balance and peripheral arterial disease severity in patients with diabetic polyneuropathy: randomised controlled trial
SCOPUS	4	236	Modulation of Heart Rate Variability following PAP Ion Magnetic Induction Intervention in Subjects with Chronic Musculoskeletal Pain: A Pilot Randomized Controlled Study
SCOPUS	4	237	INTERDISCIPLINARY CONSENSUS ON THE USE OF HIGH-INTENSITY PULSED ELECTROMAGNETIC FIELD THERAPY IN THE TREATMENT OF NEUROGENIC PELVIC PAIN
SCOPUS	4	238	Pulsed Electromagnetic Field Therapy for Pain Management in Interstitial Cystitis/Bladder Pain Syndrome: A Proof-of-Concept Case Series
SCOPUS	4	239	Effectiveness of monopolar dielectric transmission of pulsed electromagnetic fields for multiple sclerosis–related pain: A pilot study | Eficacia de la terapia con señales electromagnéticas pulsadas y transmitidas de manera dieléctrica monopolar en procesos dolorosos asociados a esclerosis múltiple. Estudio piloto
SCOPUS	4	240	Effects of osteopathic manipulative treatment and bio-electromagnetic energy regulation therapy on lower back pain
SCOPUS	4	241	The effects of the physical procedures in patients with diabetic neuropathy
SCOPUS	4	242	Evaluation of pulsed electromagnetic field therapy for the treatment of chronic postoperative pain following lumbar surgery: A pilot, double-blind, randomized, sham-controlled clinical trial
SCOPUS	4	243	Oska pulse: A new method of pain management
SCOPUS	4	244	Response of male pudendal neuralgia to two different pulsed electromagnetic field therapy programs
SCOPUS	4	245	The effect of a pulsed electromagnetic field with time on pain in muscle crushed rat model
SCOPUS	4	246	The effects of pulsed electromagnetic field treatment in pain due to diabetic polyneuropathy | Dirençli diyabetik nöropatik aǧrıda puls elektromanyetik alan tedavisinin etkinliǧi
SCOPUS	4	247	Impact of low-frequency pulsed magnetic fields on defensin and CRP concentrations in patients with painful diabetic polyneuropathy and in healthy subjects
SCOPUS	4	248	Evaluation of the efficacy of pulsed electromagnetic field in the management of patients with diabetic polyneuropathy
SCOPUS	4	249	Electromagnetic fields in patients with chronic low-back pain: A double-blind randomized placebo-controlled two-centre study
SCOPUS	4	250	Low-frequency pulsed electromagnetic field therapy in fibromyalgia: A randomized, double-blind, sham-controlled clinical study
SCOPUS	4	251	Impact of low frequency pulsed magnetic fields on pain intensity, quality of life and sleep disturbances in patients with painful diabetic polyneuropathy
SCOPUS	4	252	A randomized controlled trial of the effects of a combination of static and dynamic magnetic fields on carpal tunnel syndrome
SCOPUS	4	253	Randomized, prospective, and controlled clinical trial of pulsed electromagnetic field stimulation for cervical fusion
SCOPUS	4	254	Are SPA therapy and pulsed electromagnetic field therapy effective for chronic neck pain? Randomised clinical trial. Second part: medicoeconomic approach | Y a-t-il un effet des soins thermaux et des champs électromagnétiques pulsés sur la cervicalgie chronique ? Essai clinique randomisé. Deuxième partie : approche médicoéconomique
SCOPUS	4	255	Are SPA therapy and pulsed electromagnetic field therapy effective for chronic neck pain? Randomised clinical trial First part: clinical evaluation | Y a-t-il un effet des soins thermaux et des champs électromagnétiques pulsés sur la cervicalgie chronique ? Essai clinique randomisé Première partie : étude clinique
SCOPUS	4	256	Exposure to a specific pulsed low-frequency magnetic field: A double-blind placebo-controlled study of effects on pain ratings in rheumatoid arthritis and fibromyalgia patients
SCOPUS	4	257	Time-Varying, Biaxial Magnetic Stimulation in Refractory Carpal Tunnel Syndrome: A Novel Approach. A Pilot Study
SCOPUS	4	258	Influence of alternating low frequency - Magnetic fields in patients with diabetic polyneuropathy - Pilot study | Wpływ wolnozmiennych pól magnetycznych na przebieg bólowej polineuropatii u chorych na cukrzycȩ - Badanie pilotowe
SCOPUS	4	259	Pulsed electromagnetic field therapy in cytostatic-induced polyneuropathy | Pulsierende magnetfeldtherapie bei zytostatisch bedingter polyneuropathie
SCOPUS	4	260	The Use of Pulsed Electromagnetic Fields with Complex Modulation in the Treatment of Patients with Diabetic Polyneuropathy
COCHRANE LIBRARY	4	261	Non-pharmacological treatment of diabetic polyneuropathy by pulse electromagnetic field
COCHRANE LIBRARY	4	262	Pulsed Electromagnetic Field Therapy Versus Transcutaneous Electrical Nerve Stimulation in on Post-herpetic Neuralgia of the Sciatic Nerve
COCHRANE LIBRARY	4	263	"Bimodal vs Unimodal High-Intensity Pulsed Electromagnetic Field Therapy in Older Adults With Knee Osteoarthritis"
COCHRANE LIBRARY	4	264	The effects of pulsed electromagnetic field treatment in pain due to diabetic polyneuropathy
COCHRANE LIBRARY	4	265	Effect of pulsed electromagnetic field therapy on experimental pain: a double-blind, randomized study in healthy young adults
COCHRANE LIBRARY	4	266	Lack of analgesic effects of transcranial pulsed electromagnetic field stimulation in neuropathic pain patients: a randomized double-blind crossover trial
COCHRANE LIBRARY	4	267	Efficacy of Pulsed Electromagnetic Field and Heparin/Bupivacaine Instillations
COCHRANE LIBRARY	4	268	Response of male pudendal neuralgia to two different pulsed electromagnetic field therapy programs
COCHRANE LIBRARY	4	269	Pulsed Electromagnetic Fields for Analgesia Post Mastectomy
COCHRANE LIBRARY	4	270	Evaluation of pulsed electromagnetic field therapy for the treatment of chronic postoperative pain following lumbar surgery: a pilot, double-blind, randomized, sham-controlled clinical trial
COCHRANE LIBRARY	4	271	Comparison of Short-Term Effects of Extracorporeal Shock Wave Therapy, Low-Level Laser Therapy and Pulsed Electromagnetic Field Therapy in Knee Osteoarthritis: a Randomized Controlled Study
COCHRANE LIBRARY	4	272	CLINICAL TRIALS IN PROGRESS: INVESTIGATION OF NONINVASIVE PULSED ELECTROMAGNETIC FIELD (PEMF) THERAPY FOR FEMALE PATIENTS WITH INTERSTITIAL CYSTITIS/BLADDER PAIN SYNDROME (IC/BPS
COCHRANE LIBRARY	4	273	Influence of alternating low frequency - Magnetic fields in patients with diabetic polyneuropathy - Pilot study
COCHRANE LIBRARY	4	274	Pulsed electromagnetic field (PEMF) as an adjunct therapy for pain management in interstitial cystitis/bladder pain syndrome
COCHRANE LIBRARY	4	275	PEMF and PEC Blocks in Mastectomy Reconstruction Patients
COCHRANE LIBRARY	4	276	The effect of magnetic field radiation on pain, range of motion and disability in patients with neuropathic pain
COCHRANE LIBRARY	4	277	Management of diabetic peripheral neuropathy using low frequency pulsed electromagnetic field
COCHRANE LIBRARY	4	278	Comparison of Two Electrotherapy Methods on Chronic Low Back Pain
COCHRANE LIBRARY	4	279	Pulsed electromagnetic fields to reduce diabetic neuropathic pain and stimulate neuronal repair: a randomized controlled trial
COCHRANE LIBRARY	4	280	Nociceptive Pain Fiber Response
COCHRANE LIBRARY	4	281	A randomized, double-blind, placebo-controlled clinical trial using a low-frequency magnetic field in the treatment of musculoskeletal chronic pain
COCHRANE LIBRARY	4	282	Study to Evaluate the OrthoCor Active System for Pain Relief
COCHRANE LIBRARY	4	283	EFFICACY OF PULSED ELECTROMAGNETIC FIELD (PEMF) THERAPY FOR PELVIC PAIN REDUCTION AND SYMPTOM IMPROVEMENT IN INTERSTITIAL CYSTITIS: a PILOT STUDY
COCHRANE LIBRARY	4	284	Short and Long Term Exposure to Unique, Time-Varying Pulsed Electro-Magnetic Fields in Refractory Carpal Tunnel Syndrome
COCHRANE LIBRARY	4	285	The Effect of Reducing Soreness in Marathon Runners
COCHRANE LIBRARY	4	286	Exposure to a specific pulsed low-frequency magnetic field: a double-blind placebo-controlled study of effects on pain ratings in rheumatoid arthritis and fibromyalgia patients
COCHRANE LIBRARY	4	287	Bone marrow-derived cells and biophysical stimulation for talar osteochondral lesions: a randomized controlled study
COCHRANE LIBRARY	4	288	Impact of low-frequency pulsed magnetic fields on defensin and CRP concentrations in patients with painful diabetic polyneuropathy and in healthy subjects
COCHRANE LIBRARY	4	289	Effects of osteopathic manipulative treatment and bio-electromagnetic energy regulation therapy on lower back pain
COCHRANE LIBRARY	4	290	Bone marrow-derived cells and biophysical stimulation for talar osteochondral lesions: a randomized controlled study
COCHRANE LIBRARY	4	291	A randomized controlled trial of the effects of a combination of static and dynamic magnetic fields on carpal tunnel syndrome
COCHRANE LIBRARY	4	292	Effect of interval training and electromagnetic field therapy on functional balance and peripheral arterial disease severity in patients with diabetic polyneuropathy: randomised controlled trial
COCHRANE LIBRARY	4	293	Impact of low frequency pulsed magnetic fields on pain intensity, quality of life and sleep disturbances in patients with painful diabetic polyneuropathy
COCHRANE LIBRARY	4	294	Helping Cancer Patients Manage Neuropathy Symptoms From Chemotherapy With a Low-Intensity, Low-Risk Cranial PEMF Device
COCHRANE LIBRARY	4	295	Reduction of pain thresholds in fibromyalgia after very low-intensity magnetic stimulation: a double-blinded, randomized placebo-controlled clinical trial
COCHRANE LIBRARY	4	296	Effects of Transcranial Magnetic Stimulation (TMS) and Stimulus Controllability on Pain Perception
COCHRANE LIBRARY	4	297	A comparative study between transcutaneous electrical nerve stimulation and pulsed electromagnetic field therapy in the management of post-herpetic neuralgia of the sciatic nerve
COCHRANE LIBRARY	4	298	Effect of Pulsing Electrical Fields on Lower Extremity Diabetic Neuropathy: a Pilot, Open-Label Study
COCHRANE LIBRARY	4	299	A randomized, double-blind, placebo-controlled trial of simultaneous static and time-varying electromagnetic fields (PEMF) on neuropathic pain (NP) in painful diabetic neuropathy (DNP)
COCHRANE LIBRARY	4	300	Effect of photon electromagnetic device in patients with neck pain
COCHRANE LIBRARY	4	301	Dual Field PEMF Therapy in Lower Extremity Painful Diabetic Distal Symmetric Peripheral Neuropathy
COCHRANE LIBRARY	4	302	The effects of the physical procedures in patients with diabetic neuropathy
COCHRANE LIBRARY	4	303	A Study to Evaluate PEMF Therapy on Experimentally Inducted Pain in Subjects With Painful Peripheral Diabetic Neuropathy
COCHRANE LIBRARY	4	304	Effect of Electromagnetic Field Therapy on Neck Pain and Proprioception in Cervical Radiculopathy Patients: a Randomized Controlled Trial
COCHRANE LIBRARY	4	305	Investigation of the Effects of the â€˜Actipatchâ€™ Pulsed Shortwave Therapy Device in a Chronic Low Back Pain Population at an Australian Pain Management Centre
COCHRANE LIBRARY	4	306	Electromagnetic fields in patients with chronic low-back pain: a double-blind randomized placebo-controlled two-centre study
COCHRANE LIBRARY	4	307	Study of PEMF to Evaluate VPT and Thermal Sensory in Subjects With Diabetic Peripheral Neuropathy
COCHRANE LIBRARY	4	308	Correlation of epidermal nerve fiber density (ENFD) changes and anti-nociceptive effect following simultaneous exposure to static and time-varying electromagnetic fields (PEMF) in painful diabetic neuropathy (DPN)
COCHRANE LIBRARY	4	309	The effect of pulsed electromagnetic frequency therapy on health-related quality of life in military service members with chronic low back pain
WoS	4	310	Pulsed electromagnetic field therapy for pain control in dogs with hip osteoarthritis: A randomized clinical study
WoS	4	311	Influence of pulsed electromagnetic field (PEMF) therapy on osteoarthritis in dogs
WoS	4	312	Pulsed Electromagnetic Field Therapy Promotes Healing and Microcirculation of Chronic Diabetic Foot Ulcers: A Pilot Study1
WoS	4	313	Effect of Pulsed Electromagnetic Field on Healing of Mandibular Fracture: A Preliminary Clinical Study
WoS	4	314	Low-frequency Pulsed Electromagnetic Field Therapy in Fibromyalgia A Randomized, Double-blind, Sham-controlled Clinical Study2
WoS	4	315	Assessing the Effects of Pulsed Electromagnetic Therapy on Painful Diabetic Distal Symmetric Peripheral Neuropathy: A Double-Blind Randomized Controlled Trial
WoS	4	316	Effectiveness of monopolar dielectric transmission of pulsed electromagnetic for multiple sclerosis-related pain: A pilot study
LILACS	4	317	Effects of pulsed electromagnetic field and retrowalking in patients with chronic non-specific low back pain: a pilot study / Efeitos do campo eletromagnético pulsado e do retrowalking em pacientes com dor lombar crônica inespecífica: um estudo piloto
SCOPUS	5	318	Network Meta-analysis of Randomized Controlled Trials Assessing Neuromodulation Therapies for Painful Diabetic Neuropathy
SCOPUS	5	319	The change of HCN1/HCN2 mRNA expression in peripheral nerve after chronic constriction injury induced neuropathy followed by pulsed electromagnetic field therapy
WoS	5	320	Pulsed magnetic field therapy in refractory neuropathic pain secondary to peripheral neuropathy: Electrodiagnostic parameters - Pilot study
WoS	5	321	Network Meta-analysis of Randomized Controlled Trials Assessing Neuromodulation Therapies for Painful Diabetic Neuropathy
WoS	5	322	Effectiveness of monopolar dielectric transmission of pulsed electromagnetic for multiple sclerosis-related pain: A pilot study
PUBMED	6	323	Effectiveness of monopolar dielectric transmission of pulsed electromagnetic fields for multiple sclerosis-related pain: a pilot study.
PUBMED	6	324	Effects of osteopathic manipulative treatment and bio-electromagnetic energy regulation therapy on lower back pain.
PUBMED	6	325	The effect of pulsed electromagnetic frequency therapy on health-related quality of life in military service members with chronic low back pain.
SCOPUS	6	326	Pulsed electromagnetic field therapy for pain control in dogs with hip osteoarthritis: A randomized clinical study
SCOPUS	6	327	Comparison of Short-Term Effects of Extracorporeal Shock Wave Therapy, Low-Level Laser Therapy and Pulsed Electromagnetic Field Therapy in Knee Osteoarthritis: A Randomized Controlled Study
SCOPUS	6	328	Benign Evolution of Complex Regional Pain Syndrome (CRPS) Type 1 in Patients Treated with Intravenous Neridronate: A Single-Center Real-Life Experience
SCOPUS	6	329	Crossing the boundaries of traditional therapy: a study of the potential of laserobaria in wound healing — basis of this therapy — a systematic review
SCOPUS	6	330	Non-invasive neuromodulatory therapies applied in trigeminal neuralgia
SCOPUS	6	331	Pulsed Electromagnetic Field Therapy for Pain Management in Interstitial Cystitis/Bladder Pain Syndrome: A Proof-of-Concept Case Series
SCOPUS	6	332	Effectiveness of monopolar dielectric transmission of pulsed electromagnetic fields for multiple sclerosis–related pain: A pilot study | Eficacia de la terapia con señales electromagnéticas pulsadas y transmitidas de manera dieléctrica monopolar en procesos dolorosos asociados a esclerosis múltiple. Estudio piloto
SCOPUS	6	333	Effects of osteopathic manipulative treatment and bio-electromagnetic energy regulation therapy on lower back pain
SCOPUS	6	334	The effect of pulsed electromagnetic frequency therapy on health-related quality of life in military service members with chronic low back pain
SCOPUS	6	335	Influence of alternating low frequency - Magnetic fields in patients with diabetic polyneuropathy - Pilot study | Wpływ wolnozmiennych pól magnetycznych na przebieg bólowej polineuropatii u chorych na cukrzycȩ - Badanie pilotowe
COCHRANE LIBRARY	6	336	Pulsed Electromagnetic Field Therapy Versus Transcutaneous Electrical Nerve Stimulation in on Post-herpetic Neuralgia of the Sciatic Nerve
COCHRANE LIBRARY	6	337	Comparison of Short-Term Effects of Extracorporeal Shock Wave Therapy, Low-Level Laser Therapy and Pulsed Electromagnetic Field Therapy in Knee Osteoarthritis: a Randomized Controlled Study
COCHRANE LIBRARY	6	338	CLINICAL TRIALS IN PROGRESS: INVESTIGATION OF NONINVASIVE PULSED ELECTROMAGNETIC FIELD (PEMF) THERAPY FOR FEMALE PATIENTS WITH INTERSTITIAL CYSTITIS/BLADDER PAIN SYNDROME (IC/BPS
COCHRANE LIBRARY	6	339	Efficacy of Pulsed Electromagnetic Field and Heparin/Bupivacaine Instillations
COCHRANE LIBRARY	6	340	EFFICACY OF PULSED ELECTROMAGNETIC FIELD (PEMF) THERAPY FOR PELVIC PAIN REDUCTION AND SYMPTOM IMPROVEMENT IN INTERSTITIAL CYSTITIS: a PILOT STUDY
COCHRANE LIBRARY	6	341	Effects of osteopathic manipulative treatment and bio-electromagnetic energy regulation therapy on lower back pain
COCHRANE LIBRARY	6	342	Study to Evaluate the OrthoCor Active System for Pain Relief
COCHRANE LIBRARY	6	343	Influence of alternating low frequency - Magnetic fields in patients with diabetic polyneuropathy - Pilot study
COCHRANE LIBRARY	6	344	The effect of pulsed electromagnetic frequency therapy on health-related quality of life in military service members with chronic low back pain
COCHRANE LIBRARY	6	345	Effect of photon electromagnetic device in patients with neck pain
COCHRANE LIBRARY	6	346	Dual Field PEMF Therapy in Lower Extremity Painful Diabetic Distal Symmetric Peripheral Neuropathy
WoS	6	347	Pulsed electromagnetic field therapy for pain control in dogs with hip osteoarthritis: A randomized clinical study
WoS	6	348	Pulsed magnetic field therapy in refractory neuropathic pain secondary to peripheral neuropathy: Electrodiagnostic parameters - Pilot study
WoS	6	349	Low-frequency Pulsed Electromagnetic Field Therapy in Fibromyalgia A Randomized, Double-blind, Sham-controlled Clinical Study
WoS	6	350	Network Meta-analysis of Randomized Controlled Trials Assessing Neuromodulation Therapies for Painful Diabetic Neuropathy
WoS	6	351	Non-pharmacological approach to neuropathic pain: the use of repetitive transcranial magnetic stimulation
WoS	6	352	Repetitive transcranial magnetic stimulation for neuropathic pain: a randomized multicentre sham-controlled trial1
WoS	6	353	Effectiveness of monopolar dielectric transmission of pulsed electromagnetic for multiple sclerosis-related pain: A pilot study
PUBMED	7	354	Lack of analgesic effects of transcranial pulsed electromagnetic field stimulation in neuropathic pain patients: A randomized double-blind crossover trial.
PUBMED	7	355	Effect of pulsed electromagnetic field therapy on experimental pain: A double-blind, randomized study in healthy young adults.
PUBMED	7	356	A randomized, double-blind, placebo-controlled clinical trial using a low-frequency magnetic field in the treatment of musculoskeletal chronic pain.
PUBMED	7	357	Pulsed magnetic field therapy in refractory neuropathic pain secondary to peripheral neuropathy: electrodiagnostic parameters--pilot study.
SCOPUS	7	358	Pulsed electromagnetic field therapy for pain control in dogs with hip osteoarthritis: A randomized clinical study
SCOPUS	7	359	PAPIMI Short Effect on Pain Perception and Heart Rate Variability in Chronic Musculoskeletal Pain: A Pilot Study
SCOPUS	7	360	Non-invasive neuromodulatory therapies applied in trigeminal neuralgia
SCOPUS	7	361	Effect of electromagnetic therapy versus low-level laser therapy on diabetic patients with trigeminal neuralgia: a randomized control trial
SCOPUS	7	362	Frequency Rhythmic Electrical Modulation System (FREMS) to alleviate painful diabetic peripheral neuropathy: A pilot, randomised controlled trial (The FREMSTOP study)
SCOPUS	7	363	Lack of analgesic effects of transcranial pulsed electromagnetic field stimulation in neuropathic pain patients: A randomized double-blind crossover trial
SCOPUS	7	364	Evaluation of pulsed electromagnetic field therapy for the treatment of chronic postoperative pain following lumbar surgery: A pilot, double-blind, randomized, sham-controlled clinical trial
SCOPUS	7	365	Effect of pulsed electromagnetic field therapy on experimental pain: A double-blind, randomized study in healthy young adults
SCOPUS	7	366	Is magnetotherapy applied to bilateral hips effective in Ankylosing spondylitis patients? A randomized, double-blind, controlled study
SCOPUS	7	367	Reduction of pain thresholds in fibromyalgia after very low-intensity magnetic stimulation: A double-blinded, randomized placebo-controlled clinical trial
SCOPUS	7	368	Analgesic effect of magnetic stimulation on paclitaxel-induced peripheral neuropathic pain in mice
SCOPUS	7	369	A randomized, double-blind, placebo-controlled clinical trial using a low-frequency magnetic field in the treatment of musculoskeletal chronic pain
SCOPUS	7	370	Pulsed Magnetic Field Therapy in Refractory Neuropathic Pain Secondary to Peripheral Neuropathy: Electrodiagnostic Parameters - Pilot Study
SCOPUS	7	371	Static magnetic field therapy for symptomatic diabetic neuropathy: A randomized, double-blind, placebo-controlled trial
COCHRANE LIBRARY	7	372	Lack of analgesic effects of transcranial pulsed electromagnetic field stimulation in neuropathic pain patients: a randomized double-blind crossover trial
COCHRANE LIBRARY	7	373	Effect of pulsed electromagnetic field therapy on experimental pain: a double-blind, randomized study in healthy young adults
COCHRANE LIBRARY	7	374	Pulsed Electromagnetic Fields for Analgesia Post Mastectomy
COCHRANE LIBRARY	7	375	Evaluation of pulsed electromagnetic field therapy for the treatment of chronic postoperative pain following lumbar surgery: a pilot, double-blind, randomized, sham-controlled clinical trial
COCHRANE LIBRARY	7	376	A randomized, double-blind, placebo-controlled clinical trial using a low-frequency magnetic field in the treatment of musculoskeletal chronic pain
COCHRANE LIBRARY	7	377	Study to Evaluate the OrthoCor Active System for Pain Relief
COCHRANE LIBRARY	7	378	The effects of pulsed electromagnetic field treatment in pain due to diabetic polyneuropathy
COCHRANE LIBRARY	7	379	Reduction of pain thresholds in fibromyalgia after very low-intensity magnetic stimulation: a double-blinded, randomized placebo-controlled clinical trial
COCHRANE LIBRARY	7	380	Effects of Transcranial Magnetic Stimulation (TMS) and Stimulus Controllability on Pain Perception
COCHRANE LIBRARY	7	381	Dual Field PEMF Therapy in Lower Extremity Painful Diabetic Distal Symmetric Peripheral Neuropathy
WoS	7	382	Pulsed electromagnetic field therapy for pain control in dogs with hip osteoarthritis: A randomized clinical study
WoS	7	383	Pulsed magnetic field therapy in refractory neuropathic pain secondary to peripheral neuropathy: Electrodiagnostic parameters - Pilot study
WoS	7	384	A randomized, double-blind, placebo-controlled clinical trial using a low-frequency magnetic field in the treatment of musculoskeletal chronic pain
WoS	7	385	Evaluation of pulsed electromagnetic field therapy for the treatment of chronic postoperative pain following lumbar surgery: a pilot, double-blind, randomized, sham-controlled clinical trial
WoS	7	386	Non-pharmacological approach to neuropathic pain: the use of repetitive transcranial magnetic stimulation
WoS	7	387	Repetitive transcranial magnetic stimulation for neuropathic pain: a randomized multicentre sham-controlled trial
WoS	7	388	New procedure of high-frequency repetitive transcranial magnetic stimulation for central neuropathic pain: a placebo-controlled randomized crossover study
WoS	7	389	Analgesia-enhancing effects of repetitive transcranial magnetic stimulation on neuropathic pain after spinal cord injury: An fNIRS study
WoS	7	390	Medical relevance of magnetic fields in pain therapy

## Sheet: REPEATED BY OPTIONS
BUSCADOR	OPCIONES	ID	TITULOS	CONSIDERADO (0:NO, 1:SÍ)										Selected articles / cited in the article
COCHRANE LIBRARY	1	74	"Bimodal vs Unimodal High-Intensity Pulsed Electromagnetic Field Therapy in Older Adults With Knee Osteoarthritis"	1
COCHRANE LIBRARY	4	263	"Bimodal vs Unimodal High-Intensity Pulsed Electromagnetic Field Therapy in Older Adults With Knee Osteoarthritis"
PUBMED	1	3	A comparative study between transcutaneous electrical nerve stimulation and pulsed electromagnetic field therapy in the management of post-herpetic neuralgia of the sciatic nerve	1
PUBMED	2	144	A comparative study between transcutaneous electrical nerve stimulation and pulsed electromagnetic field therapy in the management of post-herpetic neuralgia of the sciatic nerve	2
COCHRANE LIBRARY	4	297	A comparative study between transcutaneous electrical nerve stimulation and pulsed electromagnetic field therapy in the management of post-herpetic neuralgia of the sciatic nerve
SCOPUS	1	24	A prospective, randomised, controlled, double blinded, cross-over study on the effect of a single session of pulsed electromagnetic field therapy on signs of hip osteoarthritis in dogs	1
PUBMED	1	11	A randomized controlled trial of the effects of a combination of static and dynamic magnetic fields on carpal tunnel syndrome	1
PUBMED	4	224	A randomized controlled trial of the effects of a combination of static and dynamic magnetic fields on carpal tunnel syndrome.
PUBMED	1	12	A randomized, double-blind, placebo-controlled clinical trial using a low-frequency magnetic field in the treatment of musculoskeletal chronic pain	1
PUBMED	4	225	A randomized, double-blind, placebo-controlled clinical trial using a low-frequency magnetic field in the treatment of musculoskeletal chronic pain.
PUBMED	7	356	A randomized, double-blind, placebo-controlled clinical trial using a low-frequency magnetic field in the treatment of musculoskeletal chronic pain.
WoS	1	129	A randomized, double-blind, placebo-controlled clinical trial using a low-frequency magnetic field in the treatment of musculoskeletal chronic pain1	1
COCHRANE LIBRARY	1	115	A randomized, double-blind, placebo-controlled trial of simultaneous static and time-varying electromagnetic fields (PEMF) on neuropathic pain (NP) in painful diabetic neuropathy (DNP)	1
COCHRANE LIBRARY	2	186	A randomized, double-blind, placebo-controlled trial of simultaneous static and time-varying electromagnetic fields (PEMF) on neuropathic pain (NP) in painful diabetic neuropathy (DNP)	2
COCHRANE LIBRARY	4	299	A randomized, double-blind, placebo-controlled trial of simultaneous static and time-varying electromagnetic fields (PEMF) on neuropathic pain (NP) in painful diabetic neuropathy (DNP)
COCHRANE LIBRARY	1	118	A Study to Evaluate PEMF Therapy on Experimentally Inducted Pain in Subjects With Painful Peripheral Diabetic Neuropathy	1
COCHRANE LIBRARY	2	185	A Study to Evaluate PEMF Therapy on Experimentally Inducted Pain in Subjects With Painful Peripheral Diabetic Neuropathy	2
COCHRANE LIBRARY	4	303	A Study to Evaluate PEMF Therapy on Experimentally Inducted Pain in Subjects With Painful Peripheral Diabetic Neuropathy
COCHRANE LIBRARY	1	76	A Trial for the Use of a Pulsed Electromagnetic Field Device to Assist Management of Type 2 Diabetes	1
COCHRANE LIBRARY	2	169	A Trial for the Use of a Pulsed Electromagnetic Field Device to Assist Management of Type 2 Diabetes	2
WoS	7	389	Analgesia-enhancing effects of repetitive transcranial magnetic stimulation on neuropathic pain after spinal cord injury: An fNIRS study
SCOPUS	7	368	Analgesic effect of magnetic stimulation on paclitaxel-induced peripheral neuropathic pain in mice
SCOPUS	1	63	Are SPA therapy and pulsed electromagnetic field therapy effective for chronic neck pain? Randomised clinical trial First part: clinical evaluation | Y a-t-il un effet des soins thermaux et des champs électromagnétiques pulsés sur la cervicalgie chronique ? Essai clinique randomisé Première partie : étude clinique	1
SCOPUS	4	255	Are SPA therapy and pulsed electromagnetic field therapy effective for chronic neck pain? Randomised clinical trial First part: clinical evaluation | Y a-t-il un effet des soins thermaux et des champs électromagnétiques pulsés sur la cervicalgie chronique ? Essai clinique randomisé Première partie : étude clinique
SCOPUS	1	62	Are SPA therapy and pulsed electromagnetic field therapy effective for chronic neck pain? Randomised clinical trial. Second part: medicoeconomic approach | Y a-t-il un effet des soins thermaux et des champs électromagnétiques pulsés sur la cervicalgie chronique ? Essai clinique randomisé. Deuxième partie : approche médicoéconomique	1
SCOPUS	4	254	Are SPA therapy and pulsed electromagnetic field therapy effective for chronic neck pain? Randomised clinical trial. Second part: medicoeconomic approach | Y a-t-il un effet des soins thermaux et des champs électromagnétiques pulsés sur la cervicalgie chronique ? Essai clinique randomisé. Deuxième partie : approche médicoéconomique
PUBMED	1	2	Assessing the Effects of Pulsed Electromagnetic Therapy on Painful Diabetic Distal Symmetric Peripheral Neuropathy: A Double-Blind Randomized Controlled Trial	1
PUBMED	2	143	Assessing the Effects of Pulsed Electromagnetic Therapy on Painful Diabetic Distal Symmetric Peripheral Neuropathy: A Double-Blind Randomized Controlled Trial	2
WoS	4	315	Assessing the Effects of Pulsed Electromagnetic Therapy on Painful Diabetic Distal Symmetric Peripheral Neuropathy: A Double-Blind Randomized Controlled Trial
SCOPUS	1	25	Benign Evolution of Complex Regional Pain Syndrome (CRPS) Type 1 in Patients Treated with Intravenous Neridronate: A Single-Center Real-Life Experience	1
SCOPUS	4	232	Benign Evolution of Complex Regional Pain Syndrome (CRPS) Type 1 in Patients Treated with Intravenous Neridronate: A Single-Center Real-Life Experience
SCOPUS	6	328	Benign Evolution of Complex Regional Pain Syndrome (CRPS) Type 1 in Patients Treated with Intravenous Neridronate: A Single-Center Real-Life Experience
SCOPUS	1	49	Bone marrow-derived cells and biophysical stimulation for talar osteochondral lesions: A randomized controlled study	1
COCHRANE LIBRARY	4	287	Bone marrow-derived cells and biophysical stimulation for talar osteochondral lesions: a randomized controlled study
COCHRANE LIBRARY	1	85	CLINICAL TRIALS IN PROGRESS: INVESTIGATION OF NONINVASIVE PULSED ELECTROMAGNETIC FIELD (PEMF) THERAPY FOR FEMALE PATIENTS WITH INTERSTITIAL CYSTITIS/BLADDER PAIN SYNDROME (IC/BPS	1
COCHRANE LIBRARY	4	272	CLINICAL TRIALS IN PROGRESS: INVESTIGATION OF NONINVASIVE PULSED ELECTROMAGNETIC FIELD (PEMF) THERAPY FOR FEMALE PATIENTS WITH INTERSTITIAL CYSTITIS/BLADDER PAIN SYNDROME (IC/BPS
COCHRANE LIBRARY	6	338	CLINICAL TRIALS IN PROGRESS: INVESTIGATION OF NONINVASIVE PULSED ELECTROMAGNETIC FIELD (PEMF) THERAPY FOR FEMALE PATIENTS WITH INTERSTITIAL CYSTITIS/BLADDER PAIN SYNDROME (IC/BPS
SCOPUS	1	48	Combination of local transplantation of in vitro bone-marrow stromal cells and pulsed electromagnetic fields accelerate functional recovery of transected sciatic nerve regeneration: A novel approach in transected nerve repair	1
SCOPUS	1	22	Comparison of Short-Term Effects of Extracorporeal Shock Wave Therapy, Low-Level Laser Therapy and Pulsed Electromagnetic Field Therapy in Knee Osteoarthritis: A Randomized Controlled Study	1
SCOPUS	4	230	Comparison of Short-Term Effects of Extracorporeal Shock Wave Therapy, Low-Level Laser Therapy and Pulsed Electromagnetic Field Therapy in Knee Osteoarthritis: A Randomized Controlled Study
SCOPUS	6	327	Comparison of Short-Term Effects of Extracorporeal Shock Wave Therapy, Low-Level Laser Therapy and Pulsed Electromagnetic Field Therapy in Knee Osteoarthritis: A Randomized Controlled Study
COCHRANE LIBRARY	1	93	Comparison of Two Electrotherapy Methods on Chronic Low Back Pain	1
COCHRANE LIBRARY	4	278	Comparison of Two Electrotherapy Methods on Chronic Low Back Pain
COCHRANE LIBRARY	1	123	Correlation of epidermal nerve fiber density (ENFD) changes and anti-nociceptive effect following simultaneous exposure to static and time-varying electromagnetic fields (PEMF) in painful diabetic neuropathy (DPN)	1
COCHRANE LIBRARY	2	187	Correlation of epidermal nerve fiber density (ENFD) changes and anti-nociceptive effect following simultaneous exposure to static and time-varying electromagnetic fields (PEMF) in painful diabetic neuropathy (DPN)	2
COCHRANE LIBRARY	4	308	Correlation of epidermal nerve fiber density (ENFD) changes and anti-nociceptive effect following simultaneous exposure to static and time-varying electromagnetic fields (PEMF) in painful diabetic neuropathy (DPN)
SCOPUS	1	27	Crossing the boundaries of traditional therapy: a study of the potential of laserobaria in wound healing — basis of this therapy — a systematic review	1
SCOPUS	4	233	Crossing the boundaries of traditional therapy: a study of the potential of laserobaria in wound healing — basis of this therapy — a systematic review
SCOPUS	6	329	Crossing the boundaries of traditional therapy: a study of the potential of laserobaria in wound healing — basis of this therapy — a systematic review
COCHRANE LIBRARY	3	219	Dexmedetomidine reduces shivering during mild hypothermia in waking subjects	2
SCOPUS	3	201	Does sacral pulsed electromagnetic field therapy have a better effect than transcutaneous electrical nerve stimulation in patients with neurogenic overactive bladder?	2
COCHRANE LIBRARY	1	117	Dual Field PEMF Therapy in Lower Extremity Painful Diabetic Distal Symmetric Peripheral Neuropathy	1
COCHRANE LIBRARY	2	177	Dual Field PEMF Therapy in Lower Extremity Painful Diabetic Distal Symmetric Peripheral Neuropathy	2
COCHRANE LIBRARY	4	301	Dual Field PEMF Therapy in Lower Extremity Painful Diabetic Distal Symmetric Peripheral Neuropathy
COCHRANE LIBRARY	6	346	Dual Field PEMF Therapy in Lower Extremity Painful Diabetic Distal Symmetric Peripheral Neuropathy
COCHRANE LIBRARY	7	381	Dual Field PEMF Therapy in Lower Extremity Painful Diabetic Distal Symmetric Peripheral Neuropathy
COCHRANE LIBRARY	3	211	Effect of electroacupuncture combined with osteoporosis treatment apparatus on bone metabolism in patients with spinal cord injury	2
COCHRANE LIBRARY	3	216	Effect of Electromagnetic field and laser on Stroke	2
COCHRANE LIBRARY	1	119	Effect of Electromagnetic Field Therapy on Neck Pain and Proprioception in Cervical Radiculopathy Patients: a Randomized Controlled Trial	1
COCHRANE LIBRARY	4	304	Effect of Electromagnetic Field Therapy on Neck Pain and Proprioception in Cervical Radiculopathy Patients: a Randomized Controlled Trial
SCOPUS	7	361	Effect of electromagnetic therapy versus low-level laser therapy on diabetic patients with trigeminal neuralgia: a randomized control trial
SCOPUS	1	30	Effect of interval training and electromagnetic field therapy on functional balance and peripheral arterial disease severity in patients with diabetic polyneuropathy: randomised controlled trial	1
SCOPUS	2	152	Effect of interval training and electromagnetic field therapy on functional balance and peripheral arterial disease severity in patients with diabetic polyneuropathy: randomised controlled trial	2
SCOPUS	4	235	Effect of interval training and electromagnetic field therapy on functional balance and peripheral arterial disease severity in patients with diabetic polyneuropathy: randomised controlled trial
COCHRANE LIBRARY	1	116	Effect of photon electromagnetic device in patients with neck pain	1
COCHRANE LIBRARY	4	300	Effect of photon electromagnetic device in patients with neck pain
COCHRANE LIBRARY	6	345	Effect of photon electromagnetic device in patients with neck pain
WoS	1	134	Effect of Pulsed Electromagnetic Field on Healing of Mandibular Fracture: A Preliminary Clinical Study	1
WoS	4	313	Effect of Pulsed Electromagnetic Field on Healing of Mandibular Fracture: A Preliminary Clinical Study
COCHRANE LIBRARY	3	205	Effect of pulsed electromagnetic field on motor and sensory function in patients with incomplete spinal cord injury	2
PUBMED	1	9	Effect of pulsed electromagnetic field therapy on experimental pain: A double-blind, randomized study in healthy young adults	1
COCHRANE LIBRARY	4	265	Effect of pulsed electromagnetic field therapy on experimental pain: a double-blind, randomized study in healthy young adults
PUBMED	7	355	Effect of pulsed electromagnetic field therapy on experimental pain: A double-blind, randomized study in healthy young adults.
COCHRANE LIBRARY	3	218	Effect of Pulsed Electromagnetic Therapy on Chronic Dysphagia in Elderly Post-stroke Patients	2
SCOPUS	1	29	EFFECT OF PULSED MAGNETIC FIELD VERSUS LOW LEVEL LASER THERAPY ON FUNCTIONAL DISABILITY IN CHILDREN WITH POLYARTICULAR JUVENILE IDIOPATHIC ARTHRITIS	1
SCOPUS	3	202	Effect of pulsed magnetic fields on endogenous neural stem cell factors in the brain after craniocerebral injury	2
COCHRANE LIBRARY	1	114	Effect of Pulsing Electrical Fields on Lower Extremity Diabetic Neuropathy: a Pilot, Open-Label Study	1
COCHRANE LIBRARY	2	172	Effect of Pulsing Electrical Fields on Lower Extremity Diabetic Neuropathy: a Pilot, Open-Label Study	2
COCHRANE LIBRARY	4	298	Effect of Pulsing Electrical Fields on Lower Extremity Diabetic Neuropathy: a Pilot, Open-Label Study
COCHRANE LIBRARY	3	214	Effect of spinal pulsed electromagnetic field on Hmaz/Mmax ratio in hemiplegic patients after stroke	2
WoS	1	140	Effectiveness of frequency-modulated electromagnetic neural stimulation in the treatment of painful diabetic neuropathy	1
WoS	2	193	Effectiveness of frequency-modulated electromagnetic neural stimulation in the treatment of painful diabetic neuropathy	2
PUBMED	1	4	Effectiveness of monopolar dielectric transmission of pulsed electromagnetic fields for multiple sclerosis-related pain: a pilot study	1
SCOPUS	1	35	Effectiveness of monopolar dielectric transmission of pulsed electromagnetic fields for multiple sclerosis–related pain: A pilot study | Eficacia de la terapia con señales electromagnéticas pulsadas y transmitidas de manera dieléctrica monopolar en procesos dolorosos asociados a esclerosis múltiple. Estudio piloto	1
PUBMED	4	222	Effectiveness of monopolar dielectric transmission of pulsed electromagnetic fields for multiple sclerosis-related pain: a pilot study.
PUBMED	6	323	Effectiveness of monopolar dielectric transmission of pulsed electromagnetic fields for multiple sclerosis-related pain: a pilot study.
WoS	1	139	Effectiveness of monopolar dielectric transmission of pulsed electromagnetic for multiple sclerosis-related pain: A pilot study	1
WoS	5	322	Effectiveness of monopolar dielectric transmission of pulsed electromagnetic for multiple sclerosis-related pain: A pilot study
PUBMED	1	5	Effects of osteopathic manipulative treatment and bio-electromagnetic energy regulation therapy on lower back pain	1
PUBMED	4	223	Effects of osteopathic manipulative treatment and bio-electromagnetic energy regulation therapy on lower back pain.
PUBMED	6	324	Effects of osteopathic manipulative treatment and bio-electromagnetic energy regulation therapy on lower back pain.
LILACS	1	141	Effects of pulsed electromagnetic field and retrowalking in patients with chronic non-specific low back pain: a pilot study / Efeitos do campo eletromagnético pulsado e do retrowalking em pacientes com dor lombar crônica inespecífica: um estudo piloto	1
LILACS	4	317	Effects of pulsed electromagnetic field and retrowalking in patients with chronic non-specific low back pain: a pilot study / Efeitos do campo eletromagnético pulsado e do retrowalking em pacientes com dor lombar crônica inespecífica: um estudo piloto
COCHRANE LIBRARY	1	111	Effects of Transcranial Magnetic Stimulation (TMS) and Stimulus Controllability on Pain Perception	1
COCHRANE LIBRARY	4	296	Effects of Transcranial Magnetic Stimulation (TMS) and Stimulus Controllability on Pain Perception
COCHRANE LIBRARY	7	380	Effects of Transcranial Magnetic Stimulation (TMS) and Stimulus Controllability on Pain Perception
COCHRANE LIBRARY	1	97	EFFICACY OF PULSED ELECTROMAGNETIC FIELD (PEMF) THERAPY FOR PELVIC PAIN REDUCTION AND SYMPTOM IMPROVEMENT IN INTERSTITIAL CYSTITIS: a PILOT STUDY	1
COCHRANE LIBRARY	4	283	EFFICACY OF PULSED ELECTROMAGNETIC FIELD (PEMF) THERAPY FOR PELVIC PAIN REDUCTION AND SYMPTOM IMPROVEMENT IN INTERSTITIAL CYSTITIS: a PILOT STUDY
COCHRANE LIBRARY	6	340	EFFICACY OF PULSED ELECTROMAGNETIC FIELD (PEMF) THERAPY FOR PELVIC PAIN REDUCTION AND SYMPTOM IMPROVEMENT IN INTERSTITIAL CYSTITIS: a PILOT STUDY
COCHRANE LIBRARY	1	79	Efficacy of Pulsed Electromagnetic Field and Heparin/Bupivacaine Instillations	1
COCHRANE LIBRARY	4	267	Efficacy of Pulsed Electromagnetic Field and Heparin/Bupivacaine Instillations
COCHRANE LIBRARY	6	339	Efficacy of Pulsed Electromagnetic Field and Heparin/Bupivacaine Instillations
SCOPUS	1	21	Efficacy of pulsed electromagnetic field therapy in the treatment of knee osteoarthritis: A double-blind, randomized-controlled trial	1
SCOPUS	4	229	Efficacy of pulsed electromagnetic field therapy in the treatment of knee osteoarthritis: A double-blind, randomized-controlled trial
COCHRANE LIBRARY	3	217	Efficiency of High Power Laser Versus Pulsed Electromagnetic Therapy on Hemiplegic Shoulder Pain	2
COCHRANE LIBRARY	3	209	Efficiency of Pulsed Electromagnetic Field & Neuromuscular Electrical Stimulation on Hemiplegic Shoulder Pain	2
LILACS	3	221	Efficiency of pulsed electromagnetic field and neuromuscular electrical stimulation on painful shoulder following stroke / Eficiência do campo eletromagnético pulsado e da estimulação elétrica neuromuscular em ombro doloroso após acidente vascular cerebral	3
SCOPUS	3	196	Efficiency of pulsed electromagnetic field and neuromuscular electrical stimulation on painful shoulder following stroke | Eficiência do campo eletromagnético pulsado e da estimulação elétrica neuromuscular em ombro doloroso após acidente vascular cerebral	2
SCOPUS	1	57	Electromagnetic fields in patients with chronic low-back pain: A double-blind randomized placebo-controlled two-centre study	1
SCOPUS	4	249	Electromagnetic fields in patients with chronic low-back pain: A double-blind randomized placebo-controlled two-centre study
SCOPUS	1	40	Evaluation of pulsed electromagnetic field therapy for the treatment of chronic postoperative pain following lumbar surgery: A pilot, double-blind, randomized, sham-controlled clinical trial	1
COCHRANE LIBRARY	1	82	Evaluation of pulsed electromagnetic field therapy for the treatment of chronic postoperative pain following lumbar surgery: a pilot, double-blind, randomized, sham-controlled clinical trial	1
WoS	1	132	Evaluation of pulsed electromagnetic field therapy for the treatment of chronic postoperative pain following lumbar surgery: a pilot, double-blind, randomized, sham-controlled clinical trial	1
SCOPUS	4	242	Evaluation of pulsed electromagnetic field therapy for the treatment of chronic postoperative pain following lumbar surgery: A pilot, double-blind, randomized, sham-controlled clinical trial
SCOPUS	7	364	Evaluation of pulsed electromagnetic field therapy for the treatment of chronic postoperative pain following lumbar surgery: A pilot, double-blind, randomized, sham-controlled clinical trial
SCOPUS	1	55	Evaluation of the efficacy of pulsed electromagnetic field in the management of patients with diabetic polyneuropathy	1
SCOPUS	4	248	Evaluation of the efficacy of pulsed electromagnetic field in the management of patients with diabetic polyneuropathy
SCOPUS	1	26	Exploring Mitochondrial Interactions with Pulsed Electromagnetic Fields: An Insightful Inquiry into Strategies for Addressing Neuroinflammation and Oxidative Stress in Diabetic Neuropathy	1
SCOPUS	2	151	Exploring Mitochondrial Interactions with Pulsed Electromagnetic Fields: An Insightful Inquiry into Strategies for Addressing Neuroinflammation and Oxidative Stress in Diabetic Neuropathy	2
PUBMED	1	13	Exposure to a specific pulsed low-frequency magnetic field: a double-blind placebo-controlled study of effects on pain ratings in rheumatoid arthritis and fibromyalgia patients	1
PUBMED	4	226	Exposure to a specific pulsed low-frequency magnetic field: a double-blind placebo-controlled study of effects on pain ratings in rheumatoid arthritis and fibromyalgia patients.
SCOPUS	7	362	Frequency Rhythmic Electrical Modulation System (FREMS) to alleviate painful diabetic peripheral neuropathy: A pilot, randomised controlled trial (The FREMSTOP study)
SCOPUS	1	47	Frequency-dependent effects of sequenced pulsed magnetic field on experimental diabetic neuropathy	1
SCOPUS	2	156	Frequency-dependent effects of sequenced pulsed magnetic field on experimental diabetic neuropathy	2
WoS	2	192	Frequency-modulated electromagnetic neural stimulation (FREMS) as a treatment for symptomatic diabetic neuropathy: results from a double-blind, randomised, multicentre, long-term, placebo-controlled clinical trial	2
COCHRANE LIBRARY	1	109	Helping Cancer Patients Manage Neuropathy Symptoms From Chemotherapy With a Low-Intensity, Low-Risk Cranial PEMF Device	1
COCHRANE LIBRARY	2	182	Helping Cancer Patients Manage Neuropathy Symptoms From Chemotherapy With a Low-Intensity, Low-Risk Cranial PEMF Device	2
COCHRANE LIBRARY	4	294	Helping Cancer Patients Manage Neuropathy Symptoms From Chemotherapy With a Low-Intensity, Low-Risk Cranial PEMF Device
SCOPUS	1	59	Impact of low frequency pulsed magnetic fields on pain intensity, quality of life and sleep disturbances in patients with painful diabetic polyneuropathy	1
SCOPUS	2	160	Impact of low frequency pulsed magnetic fields on pain intensity, quality of life and sleep disturbances in patients with painful diabetic polyneuropathy	2
COCHRANE LIBRARY	2	184	Impact of low frequency pulsed magnetic fields on pain intensity, quality of life and sleep disturbances in patients with painful diabetic polyneuropathy	2
SCOPUS	4	251	Impact of low frequency pulsed magnetic fields on pain intensity, quality of life and sleep disturbances in patients with painful diabetic polyneuropathy
SCOPUS	1	54	Impact of low-frequency pulsed magnetic fields on defensin and CRP concentrations in patients with painful diabetic polyneuropathy and in healthy subjects	1
SCOPUS	2	158	Impact of low-frequency pulsed magnetic fields on defensin and CRP concentrations in patients with painful diabetic polyneuropathy and in healthy subjects	2
SCOPUS	4	247	Impact of low-frequency pulsed magnetic fields on defensin and CRP concentrations in patients with painful diabetic polyneuropathy and in healthy subjects
SCOPUS	3	203	Increases in microvascular perfusion and tissue oxygenation via pulsed electromagnetic fields in the healthy rat brain	2
COCHRANE LIBRARY	1	86	Influence of alternating low frequency - Magnetic fields in patients with diabetic polyneuropathy - Pilot study	1
COCHRANE LIBRARY	2	179	Influence of alternating low frequency - Magnetic fields in patients with diabetic polyneuropathy - Pilot study	2
SCOPUS	1	67	Influence of alternating low frequency - Magnetic fields in patients with diabetic polyneuropathy - Pilot study | Wpływ wolnozmiennych pól magnetycznych na przebieg bólowej polineuropatii u chorych na cukrzycȩ - Badanie pilotowe	1
SCOPUS	2	161	Influence of alternating low frequency - Magnetic fields in patients with diabetic polyneuropathy - Pilot study | Wpływ wolnozmiennych pól magnetycznych na przebieg bólowej polineuropatii u chorych na cukrzycȩ - Badanie pilotowe	2
SCOPUS	4	258	Influence of alternating low frequency - Magnetic fields in patients with diabetic polyneuropathy - Pilot study | Wpływ wolnozmiennych pól magnetycznych na przebieg bólowej polineuropatii u chorych na cukrzycȩ - Badanie pilotowe
SCOPUS	6	335	Influence of alternating low frequency - Magnetic fields in patients with diabetic polyneuropathy - Pilot study | Wpływ wolnozmiennych pól magnetycznych na przebieg bólowej polineuropatii u chorych na cukrzycȩ - Badanie pilotowe
WoS	1	130	Influence of pulsed electromagnetic field (PEMF) therapy on osteoarthritis in dogs	1
WoS	4	311	Influence of pulsed electromagnetic field (PEMF) therapy on osteoarthritis in dogs
SCOPUS	1	32	INTERDISCIPLINARY CONSENSUS ON THE USE OF HIGH-INTENSITY PULSED ELECTROMAGNETIC FIELD THERAPY IN THE TREATMENT OF NEUROGENIC PELVIC PAIN	1
SCOPUS	4	237	INTERDISCIPLINARY CONSENSUS ON THE USE OF HIGH-INTENSITY PULSED ELECTROMAGNETIC FIELD THERAPY IN THE TREATMENT OF NEUROGENIC PELVIC PAIN
COCHRANE LIBRARY	3	215	Investigation of the effects of spinal pulsed electromagnetic field on spasticity of lower extremity and alpha motoneuron excitability in hemiplegic patients using Hmax/Mmax ratio	2
COCHRANE LIBRARY	1	120	Investigation of the Effects of the â€˜Actipatchâ€™ Pulsed Shortwave Therapy Device in a Chronic Low Back Pain Population at an Australian Pain Management Centre	1
COCHRANE LIBRARY	4	305	Investigation of the Effects of the â€˜Actipatchâ€™ Pulsed Shortwave Therapy Device in a Chronic Low Back Pain Population at an Australian Pain Management Centre
SCOPUS	7	366	Is magnetotherapy applied to bilateral hips effective in Ankylosing spondylitis patients? A randomized, double-blind, controlled study
PUBMED	1	6	Lack of analgesic effects of transcranial pulsed electromagnetic field stimulation in neuropathic pain patients: A randomized double-blind crossover trial	1
COCHRANE LIBRARY	4	266	Lack of analgesic effects of transcranial pulsed electromagnetic field stimulation in neuropathic pain patients: a randomized double-blind crossover trial
PUBMED	7	354	Lack of analgesic effects of transcranial pulsed electromagnetic field stimulation in neuropathic pain patients: A randomized double-blind crossover trial.
COCHRANE LIBRARY	3	204	Low frequency pulsed electromagnetic field promotes differentiation of oligodendrocyte precursor cells through upregulation of miR-219-5p in vitro	2
WoS	1	135	Low-frequency Pulsed Electromagnetic Field Therapy in Fibromyalgia A Randomized, Double-blind, Sham-controlled Clinical Study	1
WoS	6	349	Low-frequency Pulsed Electromagnetic Field Therapy in Fibromyalgia A Randomized, Double-blind, Sham-controlled Clinical Study
WoS	4	314	Low-frequency Pulsed Electromagnetic Field Therapy in Fibromyalgia A Randomized, Double-blind, Sham-controlled Clinical Study2
SCOPUS	1	58	Low-frequency pulsed electromagnetic field therapy in fibromyalgia: A randomized, double-blind, sham-controlled clinical study	1
SCOPUS	4	250	Low-frequency pulsed electromagnetic field therapy in fibromyalgia: A randomized, double-blind, sham-controlled clinical study
COCHRANE LIBRARY	3	212	Low-frequency Pulsed Electromagnetic Fields (ELF-MF) as Treatment for Acute Ischemic Stroke	2
COCHRANE LIBRARY	1	92	Management of diabetic peripheral neuropathy using low frequency pulsed electromagnetic field	1
COCHRANE LIBRARY	2	167	Management of diabetic peripheral neuropathy using low frequency pulsed electromagnetic field	2
COCHRANE LIBRARY	4	277	Management of diabetic peripheral neuropathy using low frequency pulsed electromagnetic field
WoS	7	390	Medical relevance of magnetic fields in pain therapy
SCOPUS	1	31	Modulation of Heart Rate Variability following PAP Ion Magnetic Induction Intervention in Subjects with Chronic Musculoskeletal Pain: A Pilot Randomized Controlled Study	1
SCOPUS	4	236	Modulation of Heart Rate Variability following PAP Ion Magnetic Induction Intervention in Subjects with Chronic Musculoskeletal Pain: A Pilot Randomized Controlled Study
COCHRANE LIBRARY	3	206	Modulation of long-term potentiation-like cortical plasticity in the healthy brain with low frequency-pulsed electromagnetic fields	2
SCOPUS	1	23	Natural Neurostimulation for Chronic Pain Management: A Case Series of 3 Patients with Dysmenorrhea and Menstrual Migraine	1
SCOPUS	4	231	Natural Neurostimulation for Chronic Pain Management: A Case Series of 3 Patients with Dysmenorrhea and Menstrual Migraine
SCOPUS	1	17	Network Meta-analysis of Randomized Controlled Trials Assessing Neuromodulation Therapies for Painful Diabetic Neuropathy	1
SCOPUS	2	149	Network Meta-analysis of Randomized Controlled Trials Assessing Neuromodulation Therapies for Painful Diabetic Neuropathy	2
SCOPUS	5	318	Network Meta-analysis of Randomized Controlled Trials Assessing Neuromodulation Therapies for Painful Diabetic Neuropathy
WoS	6	350	Network Meta-analysis of Randomized Controlled Trials Assessing Neuromodulation Therapies for Painful Diabetic Neuropathy
WoS	1	137	Network Meta-analysis of Randomized Controlled Trials Assessing Neuromodulation Therapies for Painful Diabetic Neuropathy4	1
WoS	7	388	New procedure of high-frequency repetitive transcranial magnetic stimulation for central neuropathic pain: a placebo-controlled randomized crossover study
COCHRANE LIBRARY	1	94	Nociceptive Pain Fiber Response	1
COCHRANE LIBRARY	2	174	Nociceptive Pain Fiber Response	2
COCHRANE LIBRARY	4	280	Nociceptive Pain Fiber Response
SCOPUS	1	28	Non-invasive neuromodulatory therapies applied in trigeminal neuralgia	1
SCOPUS	4	234	Non-invasive neuromodulatory therapies applied in trigeminal neuralgia
SCOPUS	6	330	Non-invasive neuromodulatory therapies applied in trigeminal neuralgia
SCOPUS	7	360	Non-invasive neuromodulatory therapies applied in trigeminal neuralgia
WoS	6	351	Non-pharmacological approach to neuropathic pain: the use of repetitive transcranial magnetic stimulation
WoS	7	386	Non-pharmacological approach to neuropathic pain: the use of repetitive transcranial magnetic stimulation
COCHRANE LIBRARY	1	72	Non-pharmacological treatment of diabetic polyneuropathy by pulse electromagnetic field	1
COCHRANE LIBRARY	2	164	Non-pharmacological treatment of diabetic polyneuropathy by pulse electromagnetic field	2
COCHRANE LIBRARY	4	261	Non-pharmacological treatment of diabetic polyneuropathy by pulse electromagnetic field
SCOPUS	1	44	Oska pulse: A new method of pain management	1
SCOPUS	4	243	Oska pulse: A new method of pain management
SCOPUS	1	18	PAPIMI Short Effect on Pain Perception and Heart Rate Variability in Chronic Musculoskeletal Pain: A Pilot Study	1
SCOPUS	4	228	PAPIMI Short Effect on Pain Perception and Heart Rate Variability in Chronic Musculoskeletal Pain: A Pilot Study
SCOPUS	7	359	PAPIMI Short Effect on Pain Perception and Heart Rate Variability in Chronic Musculoskeletal Pain: A Pilot Study
SCOPUS	3	198	Patient Semi-specific Computational Modeling of Electromagnetic Stimulation Applied to Neuroprotective Treatments in Acute Ischemic Stroke	2
COCHRANE LIBRARY	1	89	PEMF and PEC Blocks in Mastectomy Reconstruction Patients	1
COCHRANE LIBRARY	4	275	PEMF and PEC Blocks in Mastectomy Reconstruction Patients
COCHRANE LIBRARY	3	208	Pemf Therapy for the Management of Diabetes in Obese Patients	2
SCOPUS	1	19	Platelet-Rich Plasma Combined with a Low-Frequency Pulsed Electromagnetic Field Alleviates Sciatic Nerve Injury by Regulating the AMPK/mTOR Signaling Pathway	1
COCHRANE LIBRARY	1	87	Pulsed electromagnetic field (PEMF) as an adjunct therapy for pain management in interstitial cystitis/bladder pain syndrome	1
COCHRANE LIBRARY	4	274	Pulsed electromagnetic field (PEMF) as an adjunct therapy for pain management in interstitial cystitis/bladder pain syndrome
PUBMED	1	1	Pulsed electromagnetic field stimulation therapy for Charcot foot ulcer: a randomized controlled trial	1
PUBMED	2	142	Pulsed electromagnetic field stimulation therapy for Charcot foot ulcer: a randomized controlled trial	2
WoS	1	131	Pulsed Electromagnetic Field Stimulation Therapy for Charcot Foot Ulcer: A Randomized Controlled Trial2	1
SCOPUS	1	15	Pulsed electromagnetic field therapy for pain control in dogs with hip osteoarthritis: A randomized clinical study	1
WoS	4	310	Pulsed electromagnetic field therapy for pain control in dogs with hip osteoarthritis: A randomized clinical study
SCOPUS	6	326	Pulsed electromagnetic field therapy for pain control in dogs with hip osteoarthritis: A randomized clinical study
SCOPUS	7	358	Pulsed electromagnetic field therapy for pain control in dogs with hip osteoarthritis: A randomized clinical study
SCOPUS	1	34	Pulsed Electromagnetic Field Therapy for Pain Management in Interstitial Cystitis/Bladder Pain Syndrome: A Proof-of-Concept Case Series	1
SCOPUS	4	238	Pulsed Electromagnetic Field Therapy for Pain Management in Interstitial Cystitis/Bladder Pain Syndrome: A Proof-of-Concept Case Series
SCOPUS	6	331	Pulsed Electromagnetic Field Therapy for Pain Management in Interstitial Cystitis/Bladder Pain Syndrome: A Proof-of-Concept Case Series
SCOPUS	1	69	Pulsed electromagnetic field therapy in cytostatic-induced polyneuropathy | Pulsierende magnetfeldtherapie bei zytostatisch bedingter polyneuropathie	1
SCOPUS	4	259	Pulsed electromagnetic field therapy in cytostatic-induced polyneuropathy | Pulsierende magnetfeldtherapie bei zytostatisch bedingter polyneuropathie
PUBMED	1	7	Pulsed electromagnetic field therapy in the treatment of pain and other symptoms in fibromyalgia: A randomized controlled study	1
PUBMED	2	145	Pulsed electromagnetic field therapy promotes healing and microcirculation of chronic diabetic foot ulcers: a pilot study	2
WoS	4	312	Pulsed Electromagnetic Field Therapy Promotes Healing and Microcirculation of Chronic Diabetic Foot Ulcers: A Pilot Study1
WoS	1	133	Pulsed Electromagnetic Field Therapy Promotes Healing and Microcirculation of Chronic Diabetic Foot Ulcers: A Pilot Study3	1
COCHRANE LIBRARY	1	73	Pulsed Electromagnetic Field Therapy Versus Transcutaneous Electrical Nerve Stimulation in on Post-herpetic Neuralgia of the Sciatic Nerve	1
COCHRANE LIBRARY	2	165	Pulsed Electromagnetic Field Therapy Versus Transcutaneous Electrical Nerve Stimulation in on Post-herpetic Neuralgia of the Sciatic Nerve	2
COCHRANE LIBRARY	4	262	Pulsed Electromagnetic Field Therapy Versus Transcutaneous Electrical Nerve Stimulation in on Post-herpetic Neuralgia of the Sciatic Nerve
COCHRANE LIBRARY	6	336	Pulsed Electromagnetic Field Therapy Versus Transcutaneous Electrical Nerve Stimulation in on Post-herpetic Neuralgia of the Sciatic Nerve
COCHRANE LIBRARY	1	81	Pulsed Electromagnetic Fields for Analgesia Post Mastectomy	1
COCHRANE LIBRARY	4	269	Pulsed Electromagnetic Fields for Analgesia Post Mastectomy
COCHRANE LIBRARY	7	374	Pulsed Electromagnetic Fields for Analgesia Post Mastectomy
PUBMED	1	10	Pulsed electromagnetic fields to reduce diabetic neuropathic pain and stimulate neuronal repair: a randomized controlled trial	1
PUBMED	2	146	Pulsed electromagnetic fields to reduce diabetic neuropathic pain and stimulate neuronal repair: a randomized controlled trial	2
COCHRANE LIBRARY	4	279	Pulsed electromagnetic fields to reduce diabetic neuropathic pain and stimulate neuronal repair: a randomized controlled trial
WoS	1	138	Pulsed Electromagnetic Fields to Reduce Diabetic Neuropathic Pain and Stimulate Neuronal Repair: A Randomized Controlled Trial5	1
SCOPUS	1	68	Pulsed magnetic field therapy in refractory carpal tunnel syndrome: Electrodiagnostic parameters - Pilot study	1
SCOPUS	1	70	Pulsed Magnetic Field Therapy in Refractory Neuropathic Pain Secondary to Peripheral Neuropathy: Electrodiagnostic Parameters - Pilot Study	1
SCOPUS	2	162	Pulsed Magnetic Field Therapy in Refractory Neuropathic Pain Secondary to Peripheral Neuropathy: Electrodiagnostic Parameters - Pilot Study	2
WoS	5	320	Pulsed magnetic field therapy in refractory neuropathic pain secondary to peripheral neuropathy: Electrodiagnostic parameters - Pilot study
WoS	6	348	Pulsed magnetic field therapy in refractory neuropathic pain secondary to peripheral neuropathy: Electrodiagnostic parameters - Pilot study
SCOPUS	7	370	Pulsed Magnetic Field Therapy in Refractory Neuropathic Pain Secondary to Peripheral Neuropathy: Electrodiagnostic Parameters - Pilot Study
PUBMED	1	14	Pulsed magnetic field therapy in refractory neuropathic pain secondary to peripheral neuropathy: electrodiagnostic parameters--pilot study	1
PUBMED	2	147	Pulsed magnetic field therapy in refractory neuropathic pain secondary to peripheral neuropathy: electrodiagnostic parameters--pilot study	2
PUBMED	4	227	Pulsed magnetic field therapy in refractory neuropathic pain secondary to peripheral neuropathy: electrodiagnostic parameters--pilot study.
SCOPUS	1	41	Pulsed magnetic field treatment as antineuropathic pain therapy	1
SCOPUS	2	155	Pulsed magnetic field treatment as antineuropathic pain therapy	2
SCOPUS	1	61	Randomized, prospective, and controlled clinical trial of pulsed electromagnetic field stimulation for cervical fusion	1
SCOPUS	4	253	Randomized, prospective, and controlled clinical trial of pulsed electromagnetic field stimulation for cervical fusion
SCOPUS	1	51	Reduction of pain thresholds in fibromyalgia after very low-intensity magnetic stimulation: A double-blinded, randomized placebo-controlled clinical trial	1
COCHRANE LIBRARY	4	295	Reduction of pain thresholds in fibromyalgia after very low-intensity magnetic stimulation: a double-blinded, randomized placebo-controlled clinical trial
SCOPUS	7	367	Reduction of pain thresholds in fibromyalgia after very low-intensity magnetic stimulation: A double-blinded, randomized placebo-controlled clinical trial
WoS	7	387	Repetitive transcranial magnetic stimulation for neuropathic pain: a randomized multicentre sham-controlled trial
WoS	6	352	Repetitive transcranial magnetic stimulation for neuropathic pain: a randomized multicentre sham-controlled trial1
SCOPUS	1	46	Response of male pudendal neuralgia to two different pulsed electromagnetic field therapy programs	1
SCOPUS	4	244	Response of male pudendal neuralgia to two different pulsed electromagnetic field therapy programs
SCOPUS	3	200	Role of adenosine receptors in clinical biophysics based on pulsed electromagnetic fields	2
COCHRANE LIBRARY	1	98	Short and Long Term Exposure to Unique, Time-Varying Pulsed Electro-Magnetic Fields in Refractory Carpal Tunnel Syndrome	1
COCHRANE LIBRARY	4	284	Short and Long Term Exposure to Unique, Time-Varying Pulsed Electro-Magnetic Fields in Refractory Carpal Tunnel Syndrome
WoS	2	194	Static magnetic field therapy for symptomatic diabetic neuropathy: A randomized, double-blind, placebo-controlled trial	2
SCOPUS	7	371	Static magnetic field therapy for symptomatic diabetic neuropathy: A randomized, double-blind, placebo-controlled trial
COCHRANE LIBRARY	1	122	Study of PEMF to Evaluate VPT and Thermal Sensory in Subjects With Diabetic Peripheral Neuropathy	1
COCHRANE LIBRARY	2	173	Study of PEMF to Evaluate VPT and Thermal Sensory in Subjects With Diabetic Peripheral Neuropathy	2
COCHRANE LIBRARY	4	307	Study of PEMF to Evaluate VPT and Thermal Sensory in Subjects With Diabetic Peripheral Neuropathy
COCHRANE LIBRARY	1	96	Study to Evaluate the OrthoCor Active System for Pain Relief	1
COCHRANE LIBRARY	4	282	Study to Evaluate the OrthoCor Active System for Pain Relief
COCHRANE LIBRARY	6	342	Study to Evaluate the OrthoCor Active System for Pain Relief
COCHRANE LIBRARY	7	377	Study to Evaluate the OrthoCor Active System for Pain Relief
SCOPUS	1	43	The change of HCN1/HCN2 mRNA expression in peripheral nerve after chronic constriction injury induced neuropathy followed by pulsed electromagnetic field therapy	1
SCOPUS	5	319	The change of HCN1/HCN2 mRNA expression in peripheral nerve after chronic constriction injury induced neuropathy followed by pulsed electromagnetic field therapy
SCOPUS	1	52	The effect of a pulsed electromagnetic field with time on pain in muscle crushed rat model	1
SCOPUS	4	245	The effect of a pulsed electromagnetic field with time on pain in muscle crushed rat model
SCOPUS	3	199	The Effect of Electromagnetic Fields on Post-Operative Pain and Locomotor Recovery in Dogs with Acute, Severe Thoracolumbar Intervertebral Disc Extrusion: A Randomized Placebo-Controlled, Prospective Clinical Trial	2
WoS	3	220	The Effect of Electromagnetic Fields on Post-Operative Pain and Locomotor Recovery in Dogs with Acute, Severe Thoracolumbar Intervertebral Disc Extrusion: A Randomized Placebo-Controlled, Prospective Clinical Trial	2
COCHRANE LIBRARY	1	91	The effect of magnetic field radiation on pain, range of motion and disability in patients with neuropathic pain	1
COCHRANE LIBRARY	4	276	The effect of magnetic field radiation on pain, range of motion and disability in patients with neuropathic pain
PUBMED	1	8	The effect of pulsed electromagnetic frequency therapy on health-related quality of life in military service members with chronic low back pain	1
COCHRANE LIBRARY	4	309	The effect of pulsed electromagnetic frequency therapy on health-related quality of life in military service members with chronic low back pain
PUBMED	6	325	The effect of pulsed electromagnetic frequency therapy on health-related quality of life in military service members with chronic low back pain.
COCHRANE LIBRARY	1	99	The Effect of Reducing Soreness in Marathon Runners	1
COCHRANE LIBRARY	2	176	The Effect of Reducing Soreness in Marathon Runners	2
COCHRANE LIBRARY	4	285	The Effect of Reducing Soreness in Marathon Runners
COCHRANE LIBRARY	1	75	The effects of pulsed electromagnetic field treatment in pain due to diabetic polyneuropathy	1
COCHRANE LIBRARY	2	175	The effects of pulsed electromagnetic field treatment in pain due to diabetic polyneuropathy	2
COCHRANE LIBRARY	7	378	The effects of pulsed electromagnetic field treatment in pain due to diabetic polyneuropathy
SCOPUS	1	53	The effects of pulsed electromagnetic field treatment in pain due to diabetic polyneuropathy | Dirençli diyabetik nöropatik aǧrıda puls elektromanyetik alan tedavisinin etkinliǧi	1
SCOPUS	2	157	The effects of pulsed electromagnetic field treatment in pain due to diabetic polyneuropathy | Dirençli diyabetik nöropatik aǧrıda puls elektromanyetik alan tedavisinin etkinliǧi	2
SCOPUS	4	246	The effects of pulsed electromagnetic field treatment in pain due to diabetic polyneuropathy | Dirençli diyabetik nöropatik aǧrıda puls elektromanyetik alan tedavisinin etkinliǧi
SCOPUS	1	38	The effects of the physical procedures in patients with diabetic neuropathy	1
SCOPUS	2	154	The effects of the physical procedures in patients with diabetic neuropathy	2
SCOPUS	4	241	The effects of the physical procedures in patients with diabetic neuropathy
COCHRANE LIBRARY	1	107	The effects of the-physical procedures in patients with diabetic neuropathy	1
SCOPUS	1	71	The Use of Pulsed Electromagnetic Fields with Complex Modulation in the Treatment of Patients with Diabetic Polyneuropathy	1
SCOPUS	2	163	The Use of Pulsed Electromagnetic Fields with Complex Modulation in the Treatment of Patients with Diabetic Polyneuropathy	2
SCOPUS	4	260	The Use of Pulsed Electromagnetic Fields with Complex Modulation in the Treatment of Patients with Diabetic Polyneuropathy
SCOPUS	1	66	Time-Varying, Biaxial Magnetic Stimulation in Refractory Carpal Tunnel Syndrome: A Novel Approach. A Pilot Study	1
SCOPUS	4	257	Time-Varying, Biaxial Magnetic Stimulation in Refractory Carpal Tunnel Syndrome: A Novel Approach. A Pilot Study
SCOPUS	1	50	Two of three patients with multiple chemical sensitivity had less symptoms and secondary hyperalgesia after transcranially applied pulsed electromagnetic fields	1
COCHRANE LIBRARY	3	213	Urodynamic impact of pulsed electromagnetic field therapy (PEMFT) on the neurogenic overactive bladder after partial spinal cord injury: a randomized controlled study	2

## Sheet: GENERAL REPEATED
BUSCADOR	OPCIONES	ID	TITULOS	CONSIDERADO (0:NO, 1:SÍ)										Selected articles / cited in the article
PUBMED	1	3	A comparative study between transcutaneous electrical nerve stimulation and pulsed electromagnetic field therapy in the management of post-herpetic neuralgia of the sciatic nerve	1
SCOPUS	1	24	A prospective, randomised, controlled, double blinded, cross-over study on the effect of a single session of pulsed electromagnetic field therapy on signs of hip osteoarthritis in dogs	1
PUBMED	1	11	A randomized controlled trial of the effects of a combination of static and dynamic magnetic fields on carpal tunnel syndrome	1
PUBMED	1	12	A randomized, double-blind, placebo-controlled clinical trial using a low-frequency magnetic field in the treatment of musculoskeletal chronic pain	1
COCHRANE LIBRARY	1	115	A randomized, double-blind, placebo-controlled trial of simultaneous static and time-varying electromagnetic fields (PEMF) on neuropathic pain (NP) in painful diabetic neuropathy (DNP)	1
COCHRANE LIBRARY	1	118	A Study to Evaluate PEMF Therapy on Experimentally Inducted Pain in Subjects With Painful Peripheral Diabetic Neuropathy	1
COCHRANE LIBRARY	1	76	A Trial for the Use of a Pulsed Electromagnetic Field Device to Assist Management of Type 2 Diabetes	1
WoS	7	389	Analgesia-enhancing effects of repetitive transcranial magnetic stimulation on neuropathic pain after spinal cord injury: An fNIRS study	1
SCOPUS	1	63	Are SPA therapy and pulsed electromagnetic field therapy effective for chronic neck pain? Randomised clinical trial First part: clinical evaluation | Y a-t-il un effet des soins thermaux et des champs électromagnétiques pulsés sur la cervicalgie chronique ? Essai clinique randomisé Première partie : étude clinique	1
SCOPUS	1	62	Are SPA therapy and pulsed electromagnetic field therapy effective for chronic neck pain? Randomised clinical trial. Second part: medicoeconomic approach | Y a-t-il un effet des soins thermaux et des champs électromagnétiques pulsés sur la cervicalgie chronique ? Essai clinique randomisé. Deuxième partie : approche médicoéconomique	1
PUBMED	1	2	Assessing the Effects of Pulsed Electromagnetic Therapy on Painful Diabetic Distal Symmetric Peripheral Neuropathy: A Double-Blind Randomized Controlled Trial	1
SCOPUS	1	25	Benign Evolution of Complex Regional Pain Syndrome (CRPS) Type 1 in Patients Treated with Intravenous Neridronate: A Single-Center Real-Life Experience	1
COCHRANE LIBRARY	1	74	Bimodal vs Unimodal High-Intensity Pulsed Electromagnetic Field Therapy in Older Adults With Knee Osteoarthritis	1
SCOPUS	1	49	Bone marrow-derived cells and biophysical stimulation for talar osteochondral lesions: A randomized controlled study	1
COCHRANE LIBRARY	1	85	CLINICAL TRIALS IN PROGRESS: INVESTIGATION OF NONINVASIVE PULSED ELECTROMAGNETIC FIELD (PEMF) THERAPY FOR FEMALE PATIENTS WITH INTERSTITIAL CYSTITIS/BLADDER PAIN SYNDROME (IC/BPS	1
SCOPUS	1	48	Combination of local transplantation of in vitro bone-marrow stromal cells and pulsed electromagnetic fields accelerate functional recovery of transected sciatic nerve regeneration: A novel approach in transected nerve repair	1
SCOPUS	1	22	Comparison of Short-Term Effects of Extracorporeal Shock Wave Therapy, Low-Level Laser Therapy and Pulsed Electromagnetic Field Therapy in Knee Osteoarthritis: A Randomized Controlled Study	1
COCHRANE LIBRARY	1	93	Comparison of Two Electrotherapy Methods on Chronic Low Back Pain	1
COCHRANE LIBRARY	1	123	Correlation of epidermal nerve fiber density (ENFD) changes and anti-nociceptive effect following simultaneous exposure to static and time-varying electromagnetic fields (PEMF) in painful diabetic neuropathy (DPN)	1
SCOPUS	1	27	Crossing the boundaries of traditional therapy: a study of the potential of laserobaria in wound healing — basis of this therapy — a systematic review	1
COCHRANE LIBRARY	3	219	Dexmedetomidine reduces shivering during mild hypothermia in waking subjects	1
SCOPUS	3	201	Does sacral pulsed electromagnetic field therapy have a better effect than transcutaneous electrical nerve stimulation in patients with neurogenic overactive bladder?	1
COCHRANE LIBRARY	1	117	Dual Field PEMF Therapy in Lower Extremity Painful Diabetic Distal Symmetric Peripheral Neuropathy	1
COCHRANE LIBRARY	3	211	Effect of electroacupuncture combined with osteoporosis treatment apparatus on bone metabolism in patients with spinal cord injury	1
COCHRANE LIBRARY	3	216	Effect of Electromagnetic field and laser on Stroke	1
COCHRANE LIBRARY	1	119	Effect of Electromagnetic Field Therapy on Neck Pain and Proprioception in Cervical Radiculopathy Patients: a Randomized Controlled Trial	1
SCOPUS	7	361	Effect of electromagnetic therapy versus low-level laser therapy on diabetic patients with trigeminal neuralgia: a randomized control trial	1
SCOPUS	1	30	Effect of interval training and electromagnetic field therapy on functional balance and peripheral arterial disease severity in patients with diabetic polyneuropathy: randomised controlled trial	1
COCHRANE LIBRARY	1	116	Effect of photon electromagnetic device in patients with neck pain	1
WoS	1	134	Effect of Pulsed Electromagnetic Field on Healing of Mandibular Fracture: A Preliminary Clinical Study	1
COCHRANE LIBRARY	3	205	Effect of pulsed electromagnetic field on motor and sensory function in patients with incomplete spinal cord injury	1
PUBMED	1	9	Effect of pulsed electromagnetic field therapy on experimental pain: A double-blind, randomized study in healthy young adults	1
COCHRANE LIBRARY	3	218	Effect of Pulsed Electromagnetic Therapy on Chronic Dysphagia in Elderly Post-stroke Patients	1
SCOPUS	1	29	EFFECT OF PULSED MAGNETIC FIELD VERSUS LOW LEVEL LASER THERAPY ON FUNCTIONAL DISABILITY IN CHILDREN WITH POLYARTICULAR JUVENILE IDIOPATHIC ARTHRITIS	1
SCOPUS	3	202	Effect of pulsed magnetic fields on endogenous neural stem cell factors in the brain after craniocerebral injury	1
COCHRANE LIBRARY	1	114	Effect of Pulsing Electrical Fields on Lower Extremity Diabetic Neuropathy: a Pilot, Open-Label Study	1
COCHRANE LIBRARY	3	214	Effect of spinal pulsed electromagnetic field on Hmaz/Mmax ratio in hemiplegic patients after stroke	1
WoS	1	140	Effectiveness of frequency-modulated electromagnetic neural stimulation in the treatment of painful diabetic neuropathy	1
PUBMED	1	4	Effectiveness of monopolar dielectric transmission of pulsed electromagnetic fields for multiple sclerosis-related pain: a pilot study	1
PUBMED	1	5	Effects of osteopathic manipulative treatment and bio-electromagnetic energy regulation therapy on lower back pain	1
LILACS	1	141	Effects of pulsed electromagnetic field and retrowalking in patients with chronic non-specific low back pain: a pilot study / Efeitos do campo eletromagnético pulsado e do retrowalking em pacientes com dor lombar crônica inespecífica: um estudo piloto	1
COCHRANE LIBRARY	1	111	Effects of Transcranial Magnetic Stimulation (TMS) and Stimulus Controllability on Pain Perception	1
COCHRANE LIBRARY	1	97	EFFICACY OF PULSED ELECTROMAGNETIC FIELD (PEMF) THERAPY FOR PELVIC PAIN REDUCTION AND SYMPTOM IMPROVEMENT IN INTERSTITIAL CYSTITIS: a PILOT STUDY	1
COCHRANE LIBRARY	1	79	Efficacy of Pulsed Electromagnetic Field and Heparin/Bupivacaine Instillations	1
SCOPUS	1	21	Efficacy of pulsed electromagnetic field therapy in the treatment of knee osteoarthritis: A double-blind, randomized-controlled trial	1
COCHRANE LIBRARY	3	217	Efficiency of High Power Laser Versus Pulsed Electromagnetic Therapy on Hemiplegic Shoulder Pain	2
COCHRANE LIBRARY	3	209	Efficiency of Pulsed Electromagnetic Field & Neuromuscular Electrical Stimulation on Hemiplegic Shoulder Pain	2
SCOPUS	3	196	Efficiency of pulsed electromagnetic field and neuromuscular electrical stimulation on painful shoulder following stroke | Eficiência do campo eletromagnético pulsado e da estimulação elétrica neuromuscular em ombro doloroso após acidente vascular cerebral	2
SCOPUS	1	57	Electromagnetic fields in patients with chronic low-back pain: A double-blind randomized placebo-controlled two-centre study	2
SCOPUS	1	40	Evaluation of pulsed electromagnetic field therapy for the treatment of chronic postoperative pain following lumbar surgery: A pilot, double-blind, randomized, sham-controlled clinical trial	2
SCOPUS	1	55	Evaluation of the efficacy of pulsed electromagnetic field in the management of patients with diabetic polyneuropathy	2
SCOPUS	1	26	Exploring Mitochondrial Interactions with Pulsed Electromagnetic Fields: An Insightful Inquiry into Strategies for Addressing Neuroinflammation and Oxidative Stress in Diabetic Neuropathy	2
PUBMED	1	13	Exposure to a specific pulsed low-frequency magnetic field: a double-blind placebo-controlled study of effects on pain ratings in rheumatoid arthritis and fibromyalgia patients	2
SCOPUS	7	362	Frequency Rhythmic Electrical Modulation System (FREMS) to alleviate painful diabetic peripheral neuropathy: A pilot, randomised controlled trial (The FREMSTOP study)	2
SCOPUS	1	47	Frequency-dependent effects of sequenced pulsed magnetic field on experimental diabetic neuropathy	2
WoS	2	192	Frequency-modulated electromagnetic neural stimulation (FREMS) as a treatment for symptomatic diabetic neuropathy: results from a double-blind, randomised, multicentre, long-term, placebo-controlled clinical trial	2
COCHRANE LIBRARY	1	109	Helping Cancer Patients Manage Neuropathy Symptoms From Chemotherapy With a Low-Intensity, Low-Risk Cranial PEMF Device	2
SCOPUS	1	59	Impact of low frequency pulsed magnetic fields on pain intensity, quality of life and sleep disturbances in patients with painful diabetic polyneuropathy	2
SCOPUS	1	54	Impact of low-frequency pulsed magnetic fields on defensin and CRP concentrations in patients with painful diabetic polyneuropathy and in healthy subjects	2
SCOPUS	3	203	Increases in microvascular perfusion and tissue oxygenation via pulsed electromagnetic fields in the healthy rat brain	2
COCHRANE LIBRARY	1	86	Influence of alternating low frequency - Magnetic fields in patients with diabetic polyneuropathy - Pilot study	2
WoS	1	130	Influence of pulsed electromagnetic field (PEMF) therapy on osteoarthritis in dogs	2
SCOPUS	1	32	INTERDISCIPLINARY CONSENSUS ON THE USE OF HIGH-INTENSITY PULSED ELECTROMAGNETIC FIELD THERAPY IN THE TREATMENT OF NEUROGENIC PELVIC PAIN	2
COCHRANE LIBRARY	3	215	Investigation of the effects of spinal pulsed electromagnetic field on spasticity of lower extremity and alpha motoneuron excitability in hemiplegic patients using Hmax/Mmax ratio	2
SCOPUS	7	366	Is magnetotherapy applied to bilateral hips effective in Ankylosing spondylitis patients? A randomized, double-blind, controlled study	2
PUBMED	1	6	Lack of analgesic effects of transcranial pulsed electromagnetic field stimulation in neuropathic pain patients: A randomized double-blind crossover trial	2
COCHRANE LIBRARY	3	204	Low frequency pulsed electromagnetic field promotes differentiation of oligodendrocyte precursor cells through upregulation of miR-219-5p in vitro	2
WoS	1	135	Low-frequency Pulsed Electromagnetic Field Therapy in Fibromyalgia A Randomized, Double-blind, Sham-controlled Clinical Study	2
COCHRANE LIBRARY	3	212	Low-frequency Pulsed Electromagnetic Fields (ELF-MF) as Treatment for Acute Ischemic Stroke	2
COCHRANE LIBRARY	1	92	Management of diabetic peripheral neuropathy using low frequency pulsed electromagnetic field	2
WoS	7	390	Medical relevance of magnetic fields in pain therapy	2
SCOPUS	1	31	Modulation of Heart Rate Variability following PAP Ion Magnetic Induction Intervention in Subjects with Chronic Musculoskeletal Pain: A Pilot Randomized Controlled Study
COCHRANE LIBRARY	3	206	Modulation of long-term potentiation-like cortical plasticity in the healthy brain with low frequency-pulsed electromagnetic fields
SCOPUS	1	23	Natural Neurostimulation for Chronic Pain Management: A Case Series of 3 Patients with Dysmenorrhea and Menstrual Migraine
SCOPUS	1	17	Network Meta-analysis of Randomized Controlled Trials Assessing Neuromodulation Therapies for Painful Diabetic Neuropathy
WoS	7	388	New procedure of high-frequency repetitive transcranial magnetic stimulation for central neuropathic pain: a placebo-controlled randomized crossover study
COCHRANE LIBRARY	1	94	Nociceptive Pain Fiber Response
SCOPUS	1	28	Non-invasive neuromodulatory therapies applied in trigeminal neuralgia
WoS	6	351	Non-pharmacological approach to neuropathic pain: the use of repetitive transcranial magnetic stimulation
COCHRANE LIBRARY	1	72	Non-pharmacological treatment of diabetic polyneuropathy by pulse electromagnetic field
SCOPUS	1	44	Oska pulse: A new method of pain management
SCOPUS	1	18	PAPIMI Short Effect on Pain Perception and Heart Rate Variability in Chronic Musculoskeletal Pain: A Pilot Study
SCOPUS	3	198	Patient Semi-specific Computational Modeling of Electromagnetic Stimulation Applied to Neuroprotective Treatments in Acute Ischemic Stroke
COCHRANE LIBRARY	1	89	PEMF and PEC Blocks in Mastectomy Reconstruction Patients
COCHRANE LIBRARY	3	208	Pemf Therapy for the Management of Diabetes in Obese Patients
SCOPUS	1	19	Platelet-Rich Plasma Combined with a Low-Frequency Pulsed Electromagnetic Field Alleviates Sciatic Nerve Injury by Regulating the AMPK/mTOR Signaling Pathway
COCHRANE LIBRARY	1	87	Pulsed electromagnetic field (PEMF) as an adjunct therapy for pain management in interstitial cystitis/bladder pain syndrome
PUBMED	1	1	Pulsed electromagnetic field stimulation therapy for Charcot foot ulcer: a randomized controlled trial
SCOPUS	1	15	Pulsed electromagnetic field therapy for pain control in dogs with hip osteoarthritis: A randomized clinical study
SCOPUS	1	34	Pulsed Electromagnetic Field Therapy for Pain Management in Interstitial Cystitis/Bladder Pain Syndrome: A Proof-of-Concept Case Series
SCOPUS	1	69	Pulsed electromagnetic field therapy in cytostatic-induced polyneuropathy | Pulsierende magnetfeldtherapie bei zytostatisch bedingter polyneuropathie
PUBMED	1	7	Pulsed electromagnetic field therapy in the treatment of pain and other symptoms in fibromyalgia: A randomized controlled study
WoS	1	133	Pulsed Electromagnetic Field Therapy Promotes Healing and Microcirculation of Chronic Diabetic Foot Ulcers: A Pilot Study
COCHRANE LIBRARY	1	73	Pulsed Electromagnetic Field Therapy Versus Transcutaneous Electrical Nerve Stimulation in on Post-herpetic Neuralgia of the Sciatic Nerve
COCHRANE LIBRARY	1	81	Pulsed Electromagnetic Fields for Analgesia Post Mastectomy
PUBMED	1	10	Pulsed electromagnetic fields to reduce diabetic neuropathic pain and stimulate neuronal repair: a randomized controlled trial
SCOPUS	1	68	Pulsed magnetic field therapy in refractory carpal tunnel syndrome: Electrodiagnostic parameters - Pilot study
SCOPUS	1	70	Pulsed Magnetic Field Therapy in Refractory Neuropathic Pain Secondary to Peripheral Neuropathy: Electrodiagnostic Parameters - Pilot Study
SCOPUS	1	41	Pulsed magnetic field treatment as antineuropathic pain therapy
COCHRANE LIBRARY	1	120	Pulsed Shortwave Therapy (ActiPatch®) Study in Chronic Low Back Pain (PSWT)
SCOPUS	1	61	Randomized, prospective, and controlled clinical trial of pulsed electromagnetic field stimulation for cervical fusion
SCOPUS	1	51	Reduction of pain thresholds in fibromyalgia after very low-intensity magnetic stimulation: A double-blinded, randomized placebo-controlled clinical trial
WoS	6	352	Repetitive transcranial magnetic stimulation for neuropathic pain: a randomized multicentre sham-controlled trial
SCOPUS	1	46	Response of male pudendal neuralgia to two different pulsed electromagnetic field therapy programs
SCOPUS	3	200	Role of adenosine receptors in clinical biophysics based on pulsed electromagnetic fields
COCHRANE LIBRARY	1	98	Short and Long Term Exposure to Unique, Time-Varying Pulsed Electro-Magnetic Fields in Refractory Carpal Tunnel Syndrome
WoS	2	194	Static magnetic field therapy for symptomatic diabetic neuropathy: A randomized, double-blind, placebo-controlled trial
COCHRANE LIBRARY	1	122	Study of PEMF to Evaluate VPT and Thermal Sensory in Subjects With Diabetic Peripheral Neuropathy
COCHRANE LIBRARY	1	96	Study to Evaluate the OrthoCor Active System for Pain Relief
SCOPUS	1	43	The change of HCN1/HCN2 mRNA expression in peripheral nerve after chronic constriction injury induced neuropathy followed by pulsed electromagnetic field therapy
SCOPUS	1	52	The effect of a pulsed electromagnetic field with time on pain in muscle crushed rat model
SCOPUS	3	199	The Effect of Electromagnetic Fields on Post-Operative Pain and Locomotor Recovery in Dogs with Acute, Severe Thoracolumbar Intervertebral Disc Extrusion: A Randomized Placebo-Controlled, Prospective Clinical Trial
COCHRANE LIBRARY	1	91	The effect of magnetic field radiation on pain, range of motion and disability in patients with neuropathic pain
PUBMED	1	8	The effect of pulsed electromagnetic frequency therapy on health-related quality of life in military service members with chronic low back pain
COCHRANE LIBRARY	1	99	The Effect of Reducing Soreness in Marathon Runners
COCHRANE LIBRARY	1	75	The effects of pulsed electromagnetic field treatment in pain due to diabetic polyneuropathy
SCOPUS	1	38	The effects of the physical procedures in patients with diabetic neuropathy
SCOPUS	1	71	The Use of Pulsed Electromagnetic Fields with Complex Modulation in the Treatment of Patients with Diabetic Polyneuropathy
SCOPUS	1	66	Time-Varying, Biaxial Magnetic Stimulation in Refractory Carpal Tunnel Syndrome: A Novel Approach. A Pilot Study
SCOPUS	1	50	Two of three patients with multiple chemical sensitivity had less symptoms and secondary hyperalgesia after transcranially applied pulsed electromagnetic fields
COCHRANE LIBRARY	3	213	Urodynamic impact of pulsed electromagnetic field therapy (PEMFT) on the neurogenic overactive bladder after partial spinal cord injury: a randomized controlled study

## Sheet: ONLY HUMANS
BUSCADOR	OPCIONES	ID	TITULOS	CONSIDERADO (0:NO, 1:SÍ)										Selected articles / cited in the article
PUBMED	1	1	Pulsed electromagnetic field stimulation therapy for Charcot foot ulcer: a randomized controlled trial	1
PUBMED	1	2	Assessing the Effects of Pulsed Electromagnetic Therapy on Painful Diabetic Distal Symmetric Peripheral Neuropathy: A Double-Blind Randomized Controlled Trial	1
PUBMED	1	3	A comparative study between transcutaneous electrical nerve stimulation and pulsed electromagnetic field therapy in the management of post-herpetic neuralgia of the sciatic nerve	1
PUBMED	1	4	Effectiveness of monopolar dielectric transmission of pulsed electromagnetic fields for multiple sclerosis-related pain: a pilot study	1
PUBMED	1	5	Effects of osteopathic manipulative treatment and bio-electromagnetic energy regulation therapy on lower back pain	1
PUBMED	1	6	Lack of analgesic effects of transcranial pulsed electromagnetic field stimulation in neuropathic pain patients: A randomized double-blind crossover trial	1
PUBMED	1	7	Pulsed electromagnetic field therapy in the treatment of pain and other symptoms in fibromyalgia: A randomized controlled study	1
PUBMED	1	8	The effect of pulsed electromagnetic frequency therapy on health-related quality of life in military service members with chronic low back pain	1
PUBMED	1	9	Effect of pulsed electromagnetic field therapy on experimental pain: A double-blind, randomized study in healthy young adults	1
PUBMED	1	10	Pulsed electromagnetic fields to reduce diabetic neuropathic pain and stimulate neuronal repair: a randomized controlled trial	1
PUBMED	1	11	A randomized controlled trial of the effects of a combination of static and dynamic magnetic fields on carpal tunnel syndrome	1
PUBMED	1	12	A randomized, double-blind, placebo-controlled clinical trial using a low-frequency magnetic field in the treatment of musculoskeletal chronic pain	1
PUBMED	1	13	Exposure to a specific pulsed low-frequency magnetic field: a double-blind placebo-controlled study of effects on pain ratings in rheumatoid arthritis and fibromyalgia patients	1
SCOPUS	1	18	PAPIMI Short Effect on Pain Perception and Heart Rate Variability in Chronic Musculoskeletal Pain: A Pilot Study	1
SCOPUS	1	19	Platelet-Rich Plasma Combined with a Low-Frequency Pulsed Electromagnetic Field Alleviates Sciatic Nerve Injury by Regulating the AMPK/mTOR Signaling Pathway	1
SCOPUS	1	21	Efficacy of pulsed electromagnetic field therapy in the treatment of knee osteoarthritis: A double-blind, randomized-controlled trial	1
SCOPUS	1	22	Comparison of Short-Term Effects of Extracorporeal Shock Wave Therapy, Low-Level Laser Therapy and Pulsed Electromagnetic Field Therapy in Knee Osteoarthritis: A Randomized Controlled Study	1
SCOPUS	1	25	Benign Evolution of Complex Regional Pain Syndrome (CRPS) Type 1 in Patients Treated with Intravenous Neridronate: A Single-Center Real-Life Experience	1
SCOPUS	1	26	Exploring Mitochondrial Interactions with Pulsed Electromagnetic Fields: An Insightful Inquiry into Strategies for Addressing Neuroinflammation and Oxidative Stress in Diabetic Neuropathy	1
SCOPUS	1	28	Non-invasive neuromodulatory therapies applied in trigeminal neuralgia	1
SCOPUS	1	29	EFFECT OF PULSED MAGNETIC FIELD VERSUS LOW LEVEL LASER THERAPY ON FUNCTIONAL DISABILITY IN CHILDREN WITH POLYARTICULAR JUVENILE IDIOPATHIC ARTHRITIS	1
SCOPUS	1	30	Effect of interval training and electromagnetic field therapy on functional balance and peripheral arterial disease severity in patients with diabetic polyneuropathy: randomised controlled trial	1
SCOPUS	1	31	Modulation of Heart Rate Variability following PAP Ion Magnetic Induction Intervention in Subjects with Chronic Musculoskeletal Pain: A Pilot Randomized Controlled Study	1
SCOPUS	1	32	INTERDISCIPLINARY CONSENSUS ON THE USE OF HIGH-INTENSITY PULSED ELECTROMAGNETIC FIELD THERAPY IN THE TREATMENT OF NEUROGENIC PELVIC PAIN	1
SCOPUS	1	34	Pulsed Electromagnetic Field Therapy for Pain Management in Interstitial Cystitis/Bladder Pain Syndrome: A Proof-of-Concept Case Series	1
SCOPUS	1	38	The effects of the physical procedures in patients with diabetic neuropathy	1
SCOPUS	1	40	Evaluation of pulsed electromagnetic field therapy for the treatment of chronic postoperative pain following lumbar surgery: A pilot, double-blind, randomized, sham-controlled clinical trial	1
SCOPUS	1	41	Pulsed magnetic field treatment as antineuropathic pain therapy	1
SCOPUS	1	43	The change of HCN1/HCN2 mRNA expression in peripheral nerve after chronic constriction injury induced neuropathy followed by pulsed electromagnetic field therapy	1
SCOPUS	1	44	Oska pulse: A new method of pain management	1
SCOPUS	1	46	Response of male pudendal neuralgia to two different pulsed electromagnetic field therapy programs	1
SCOPUS	1	47	Frequency-dependent effects of sequenced pulsed magnetic field on experimental diabetic neuropathy	1
SCOPUS	1	49	Bone marrow-derived cells and biophysical stimulation for talar osteochondral lesions: A randomized controlled study	1
SCOPUS	1	50	Two of three patients with multiple chemical sensitivity had less symptoms and secondary hyperalgesia after transcranially applied pulsed electromagnetic fields	1
SCOPUS	1	51	Reduction of pain thresholds in fibromyalgia after very low-intensity magnetic stimulation: A double-blinded, randomized placebo-controlled clinical trial	1
SCOPUS	1	54	Impact of low-frequency pulsed magnetic fields on defensin and CRP concentrations in patients with painful diabetic polyneuropathy and in healthy subjects	1
SCOPUS	1	55	Evaluation of the efficacy of pulsed electromagnetic field in the management of patients with diabetic polyneuropathy	1
SCOPUS	1	57	Electromagnetic fields in patients with chronic low-back pain: A double-blind randomized placebo-controlled two-centre study	1
SCOPUS	1	59	Impact of low frequency pulsed magnetic fields on pain intensity, quality of life and sleep disturbances in patients with painful diabetic polyneuropathy	2
SCOPUS	1	61	Randomized, prospective, and controlled clinical trial of pulsed electromagnetic field stimulation for cervical fusion	2
SCOPUS	1	62	Are SPA therapy and pulsed electromagnetic field therapy effective for chronic neck pain? Randomised clinical trial. Second part: medicoeconomic approach | Y a-t-il un effet des soins thermaux et des champs électromagnétiques pulsés sur la cervicalgie chronique ? Essai clinique randomisé. Deuxième partie : approche médicoéconomique	2
SCOPUS	1	63	Are SPA therapy and pulsed electromagnetic field therapy effective for chronic neck pain? Randomised clinical trial First part: clinical evaluation | Y a-t-il un effet des soins thermaux et des champs électromagnétiques pulsés sur la cervicalgie chronique ? Essai clinique randomisé Première partie : étude clinique	2
SCOPUS	1	66	Time-Varying, Biaxial Magnetic Stimulation in Refractory Carpal Tunnel Syndrome: A Novel Approach. A Pilot Study	2
SCOPUS	1	68	Pulsed magnetic field therapy in refractory carpal tunnel syndrome: Electrodiagnostic parameters - Pilot study	2
SCOPUS	1	69	Pulsed electromagnetic field therapy in cytostatic-induced polyneuropathy | Pulsierende magnetfeldtherapie bei zytostatisch bedingter polyneuropathie	2
SCOPUS	1	70	Pulsed Magnetic Field Therapy in Refractory Neuropathic Pain Secondary to Peripheral Neuropathy: Electrodiagnostic Parameters - Pilot Study	2
SCOPUS	1	71	The Use of Pulsed Electromagnetic Fields with Complex Modulation in the Treatment of Patients with Diabetic Polyneuropathy	2
COCHRANE LIBRARY	1	72	Non-pharmacological treatment of diabetic polyneuropathy by pulse electromagnetic field	2
COCHRANE LIBRARY	1	73	Pulsed Electromagnetic Field Therapy Versus Transcutaneous Electrical Nerve Stimulation in on Post-herpetic Neuralgia of the Sciatic Nerve	2
COCHRANE LIBRARY	1	74	Bimodal vs Unimodal High-Intensity Pulsed Electromagnetic Field Therapy in Older Adults With Knee Osteoarthritis	2
COCHRANE LIBRARY	1	75	The effects of pulsed electromagnetic field treatment in pain due to diabetic polyneuropathy	2
COCHRANE LIBRARY	1	76	A Trial for the Use of a Pulsed Electromagnetic Field Device to Assist Management of Type 2 Diabetes	2
COCHRANE LIBRARY	1	79	Efficacy of Pulsed Electromagnetic Field and Heparin/Bupivacaine Instillations	2
COCHRANE LIBRARY	1	81	Pulsed Electromagnetic Fields for Analgesia Post Mastectomy	2
COCHRANE LIBRARY	1	85	CLINICAL TRIALS IN PROGRESS: INVESTIGATION OF NONINVASIVE PULSED ELECTROMAGNETIC FIELD (PEMF) THERAPY FOR FEMALE PATIENTS WITH INTERSTITIAL CYSTITIS/BLADDER PAIN SYNDROME (IC/BPS	2
COCHRANE LIBRARY	1	86	Influence of alternating low frequency - Magnetic fields in patients with diabetic polyneuropathy - Pilot study	2
COCHRANE LIBRARY	1	87	Pulsed electromagnetic field (PEMF) as an adjunct therapy for pain management in interstitial cystitis/bladder pain syndrome	2
COCHRANE LIBRARY	1	89	PEMF and PEC Blocks in Mastectomy Reconstruction Patients	2
COCHRANE LIBRARY	1	91	The effect of magnetic field radiation on pain, range of motion and disability in patients with neuropathic pain	2
COCHRANE LIBRARY	1	92	Management of diabetic peripheral neuropathy using low frequency pulsed electromagnetic field	2
COCHRANE LIBRARY	1	93	Comparison of Two Electrotherapy Methods on Chronic Low Back Pain	2
COCHRANE LIBRARY	1	94	Nociceptive Pain Fiber Response	2
COCHRANE LIBRARY	1	96	Study to Evaluate the OrthoCor Active System for Pain Relief	2
COCHRANE LIBRARY	1	97	EFFICACY OF PULSED ELECTROMAGNETIC FIELD (PEMF) THERAPY FOR PELVIC PAIN REDUCTION AND SYMPTOM IMPROVEMENT IN INTERSTITIAL CYSTITIS: a PILOT STUDY	2
COCHRANE LIBRARY	1	98	Short and Long Term Exposure to Unique, Time-Varying Pulsed Electro-Magnetic Fields in Refractory Carpal Tunnel Syndrome
COCHRANE LIBRARY	1	99	The Effect of Reducing Soreness in Marathon Runners
COCHRANE LIBRARY	1	109	Helping Cancer Patients Manage Neuropathy Symptoms From Chemotherapy With a Low-Intensity, Low-Risk Cranial PEMF Device
COCHRANE LIBRARY	1	111	Effects of Transcranial Magnetic Stimulation (TMS) and Stimulus Controllability on Pain Perception
COCHRANE LIBRARY	1	114	Effect of Pulsing Electrical Fields on Lower Extremity Diabetic Neuropathy: a Pilot, Open-Label Study
COCHRANE LIBRARY	1	115	A randomized, double-blind, placebo-controlled trial of simultaneous static and time-varying electromagnetic fields (PEMF) on neuropathic pain (NP) in painful diabetic neuropathy (DNP)
COCHRANE LIBRARY	1	116	Effect of photon electromagnetic device in patients with neck pain
COCHRANE LIBRARY	1	117	Dual Field PEMF Therapy in Lower Extremity Painful Diabetic Distal Symmetric Peripheral Neuropathy
COCHRANE LIBRARY	1	118	A Study to Evaluate PEMF Therapy on Experimentally Inducted Pain in Subjects With Painful Peripheral Diabetic Neuropathy
COCHRANE LIBRARY	1	119	Effect of Electromagnetic Field Therapy on Neck Pain and Proprioception in Cervical Radiculopathy Patients: a Randomized Controlled Trial
COCHRANE LIBRARY	1	120	Pulsed Shortwave Therapy (ActiPatch®) Study in Chronic Low Back Pain (PSWT)
COCHRANE LIBRARY	1	122	Study of PEMF to Evaluate VPT and Thermal Sensory in Subjects With Diabetic Peripheral Neuropathy
COCHRANE LIBRARY	1	123	Correlation of epidermal nerve fiber density (ENFD) changes and anti-nociceptive effect following simultaneous exposure to static and time-varying electromagnetic fields (PEMF) in painful diabetic neuropathy (DPN)
WoS	1	133	Pulsed Electromagnetic Field Therapy Promotes Healing and Microcirculation of Chronic Diabetic Foot Ulcers: A Pilot Study
WoS	1	134	Effect of Pulsed Electromagnetic Field on Healing of Mandibular Fracture: A Preliminary Clinical Study
WoS	1	135	Low-frequency Pulsed Electromagnetic Field Therapy in Fibromyalgia A Randomized, Double-blind, Sham-controlled Clinical Study
WoS	1	140	Effectiveness of frequency-modulated electromagnetic neural stimulation in the treatment of painful diabetic neuropathy
LILACS	1	141	Effects of pulsed electromagnetic field and retrowalking in patients with chronic non-specific low back pain: a pilot study / Efeitos do campo eletromagnético pulsado e do retrowalking em pacientes com dor lombar crônica inespecífica: um estudo piloto
WoS	2	192	Frequency-modulated electromagnetic neural stimulation (FREMS) as a treatment for symptomatic diabetic neuropathy: results from a double-blind, randomised, multicentre, long-term, placebo-controlled clinical trial
WoS	2	194	Static magnetic field therapy for symptomatic diabetic neuropathy: A randomized, double-blind, placebo-controlled trial
SCOPUS	3	196	Efficiency of pulsed electromagnetic field and neuromuscular electrical stimulation on painful shoulder following stroke | Eficiência do campo eletromagnético pulsado e da estimulação elétrica neuromuscular em ombro doloroso após acidente vascular cerebral
SCOPUS	3	198	Patient Semi-specific Computational Modeling of Electromagnetic Stimulation Applied to Neuroprotective Treatments in Acute Ischemic Stroke
SCOPUS	3	200	Role of adenosine receptors in clinical biophysics based on pulsed electromagnetic fields
SCOPUS	3	201	Does sacral pulsed electromagnetic field therapy have a better effect than transcutaneous electrical nerve stimulation in patients with neurogenic overactive bladder?
COCHRANE LIBRARY	3	205	Effect of pulsed electromagnetic field on motor and sensory function in patients with incomplete spinal cord injury
COCHRANE LIBRARY	3	206	Modulation of long-term potentiation-like cortical plasticity in the healthy brain with low frequency-pulsed electromagnetic fields
COCHRANE LIBRARY	3	208	Pemf Therapy for the Management of Diabetes in Obese Patients
COCHRANE LIBRARY	3	209	Efficiency of Pulsed Electromagnetic Field & Neuromuscular Electrical Stimulation on Hemiplegic Shoulder Pain
COCHRANE LIBRARY	3	211	Effect of electroacupuncture combined with osteoporosis treatment apparatus on bone metabolism in patients with spinal cord injury
COCHRANE LIBRARY	3	212	Low-frequency Pulsed Electromagnetic Fields (ELF-MF) as Treatment for Acute Ischemic Stroke
COCHRANE LIBRARY	3	213	Urodynamic impact of pulsed electromagnetic field therapy (PEMFT) on the neurogenic overactive bladder after partial spinal cord injury: a randomized controlled study
COCHRANE LIBRARY	3	214	Effect of spinal pulsed electromagnetic field on Hmaz/Mmax ratio in hemiplegic patients after stroke
COCHRANE LIBRARY	3	215	Investigation of the effects of spinal pulsed electromagnetic field on spasticity of lower extremity and alpha motoneuron excitability in hemiplegic patients using Hmax/Mmax ratio
COCHRANE LIBRARY	3	216	Effect of Electromagnetic field and laser on Stroke
COCHRANE LIBRARY	3	217	Efficiency of High Power Laser Versus Pulsed Electromagnetic Therapy on Hemiplegic Shoulder Pain
COCHRANE LIBRARY	3	218	Effect of Pulsed Electromagnetic Therapy on Chronic Dysphagia in Elderly Post-stroke Patients
COCHRANE LIBRARY	3	219	Dexmedetomidine reduces shivering during mild hypothermia in waking subjects
WoS	6	351	Non-pharmacological approach to neuropathic pain: the use of repetitive transcranial magnetic stimulation
WoS	6	352	Repetitive transcranial magnetic stimulation for neuropathic pain: a randomized multicentre sham-controlled trial
SCOPUS	7	361	Effect of electromagnetic therapy versus low-level laser therapy on diabetic patients with trigeminal neuralgia: a randomized control trial
SCOPUS	7	362	Frequency Rhythmic Electrical Modulation System (FREMS) to alleviate painful diabetic peripheral neuropathy: A pilot, randomised controlled trial (The FREMSTOP study)
SCOPUS	7	366	Is magnetotherapy applied to bilateral hips effective in Ankylosing spondylitis patients? A randomized, double-blind, controlled study
WoS	7	388	New procedure of high-frequency repetitive transcranial magnetic stimulation for central neuropathic pain: a placebo-controlled randomized crossover study
WoS	7	389	Analgesia-enhancing effects of repetitive transcranial magnetic stimulation on neuropathic pain after spinal cord injury: An fNIRS study
WoS	7	390	Medical relevance of magnetic fields in pain therapy

## Sheet: BY ETIOLOGY
ID	TITULOS	CONDICIÓN								Selected articles / cited in the article
1	Pulsed electromagnetic field stimulation therapy for Charcot foot ulcer: a randomized controlled trial	Neuropat
2	Assessing the Effects of Pulsed Electromagnetic Therapy on Painful Diabetic Distal Symmetric Peripheral Neuropathy: A Double-Blind Randomized Controlled Trial	Neuropat
3	A comparative study between transcutaneous electrical nerve stimulation and pulsed electromagnetic field therapy in the management of post-herpetic neuralgia of the sciatic nerve	Neuropat
4	Effectiveness of monopolar dielectric transmission of pulsed electromagnetic fields for multiple sclerosis-related pain: a pilot study	No-Neuropat
5	Effects of osteopathic manipulative treatment and bio-electromagnetic energy regulation therapy on lower back pain	Neuropat
6	Lack of analgesic effects of transcranial pulsed electromagnetic field stimulation in neuropathic pain patients: A randomized double-blind crossover trial	Neuropat
7	Pulsed electromagnetic field therapy in the treatment of pain and other symptoms in fibromyalgia: A randomized controlled study	ME
8	The effect of pulsed electromagnetic frequency therapy on health-related quality of life in military service members with chronic low back pain	ME
9	Effect of pulsed electromagnetic field therapy on experimental pain: A double-blind, randomized study in healthy young adults	Otros
10	Pulsed electromagnetic fields to reduce diabetic neuropathic pain and stimulate neuronal repair: a randomized controlled trial	Neuropat
11	A randomized controlled trial of the effects of a combination of static and dynamic magnetic fields on carpal tunnel syndrome	Neuropat
12	A randomized, double-blind, placebo-controlled clinical trial using a low-frequency magnetic field in the treatment of musculoskeletal chronic pain	ME
13	Exposure to a specific pulsed low-frequency magnetic field: a double-blind placebo-controlled study of effects on pain ratings in rheumatoid arthritis and fibromyalgia patients	ME
18	PAPIMI Short Effect on Pain Perception and Heart Rate Variability in Chronic Musculoskeletal Pain: A Pilot Study	ME
19	Platelet-Rich Plasma Combined with a Low-Frequency Pulsed Electromagnetic Field Alleviates Sciatic Nerve Injury by Regulating the AMPK/mTOR Signaling Pathway	Neuropat
21	Efficacy of pulsed electromagnetic field therapy in the treatment of knee osteoarthritis: A double-blind, randomized-controlled trial	ME
22	Comparison of Short-Term Effects of Extracorporeal Shock Wave Therapy, Low-Level Laser Therapy and Pulsed Electromagnetic Field Therapy in Knee Osteoarthritis: A Randomized Controlled Study	ME
25	Benign Evolution of Complex Regional Pain Syndrome (CRPS) Type 1 in Patients Treated with Intravenous Neridronate: A Single-Center Real-Life Experience	Otros
26	Exploring Mitochondrial Interactions with Pulsed Electromagnetic Fields: An Insightful Inquiry into Strategies for Addressing Neuroinflammation and Oxidative Stress in Diabetic Neuropathy	Neuropat
28	Non-invasive neuromodulatory therapies applied in trigeminal neuralgia	Neuropat
29	EFFECT OF PULSED MAGNETIC FIELD VERSUS LOW LEVEL LASER THERAPY ON FUNCTIONAL DISABILITY IN CHILDREN WITH POLYARTICULAR JUVENILE IDIOPATHIC ARTHRITIS	ME
30	Effect of interval training and electromagnetic field therapy on functional balance and peripheral arterial disease severity in patients with diabetic polyneuropathy: randomised controlled trial	Neuropat
31	Modulation of Heart Rate Variability following PAP Ion Magnetic Induction Intervention in Subjects with Chronic Musculoskeletal Pain: A Pilot Randomized Controlled Study	ME
32	INTERDISCIPLINARY CONSENSUS ON THE USE OF HIGH-INTENSITY PULSED ELECTROMAGNETIC FIELD THERAPY IN THE TREATMENT OF NEUROGENIC PELVIC PAIN	UroGen
34	Pulsed Electromagnetic Field Therapy for Pain Management in Interstitial Cystitis/Bladder Pain Syndrome: A Proof-of-Concept Case Series	UroGen
38	The effects of the physical procedures in patients with diabetic neuropathy	Neuropat
40	Evaluation of pulsed electromagnetic field therapy for the treatment of chronic postoperative pain following lumbar surgery: A pilot, double-blind, randomized, sham-controlled clinical trial	Post-Les
41	Pulsed magnetic field treatment as antineuropathic pain therapy	Neuropat
43	The change of HCN1/HCN2 mRNA expression in peripheral nerve after chronic constriction injury induced neuropathy followed by pulsed electromagnetic field therapy	Neuropat
44	Oska pulse: A new method of pain management	Otros
46	Response of male pudendal neuralgia to two different pulsed electromagnetic field therapy programs	Neuropat
47	Frequency-dependent effects of sequenced pulsed magnetic field on experimental diabetic neuropathy	Neuropat
49	Bone marrow-derived cells and biophysical stimulation for talar osteochondral lesions: A randomized controlled study	ME
50	Two of three patients with multiple chemical sensitivity had less symptoms and secondary hyperalgesia after transcranially applied pulsed electromagnetic fields	Otros
51	Reduction of pain thresholds in fibromyalgia after very low-intensity magnetic stimulation: A double-blinded, randomized placebo-controlled clinical trial	ME
54	Impact of low-frequency pulsed magnetic fields on defensin and CRP concentrations in patients with painful diabetic polyneuropathy and in healthy subjects	Neuropat
55	Evaluation of the efficacy of pulsed electromagnetic field in the management of patients with diabetic polyneuropathy	Neuropat
57	Electromagnetic fields in patients with chronic low-back pain: A double-blind randomized placebo-controlled two-centre study	ME
59	Impact of low frequency pulsed magnetic fields on pain intensity, quality of life and sleep disturbances in patients with painful diabetic polyneuropathy	Neuropat
61	Randomized, prospective, and controlled clinical trial of pulsed electromagnetic field stimulation for cervical fusion	ME
62	Are SPA therapy and pulsed electromagnetic field therapy effective for chronic neck pain? Randomised clinical trial. Second part: medicoeconomic approach | Y a-t-il un effet des soins thermaux et des champs électromagnétiques pulsés sur la cervicalgie chronique ? Essai clinique randomisé. Deuxième partie : approche médicoéconomique	ME
63	Are SPA therapy and pulsed electromagnetic field therapy effective for chronic neck pain? Randomised clinical trial First part: clinical evaluation | Y a-t-il un effet des soins thermaux et des champs électromagnétiques pulsés sur la cervicalgie chronique ? Essai clinique randomisé Première partie : étude clinique	ME
66	Time-Varying, Biaxial Magnetic Stimulation in Refractory Carpal Tunnel Syndrome: A Novel Approach. A Pilot Study	Neuropat
68	Pulsed magnetic field therapy in refractory carpal tunnel syndrome: Electrodiagnostic parameters - Pilot study	Neuropat
69	Pulsed electromagnetic field therapy in cytostatic-induced polyneuropathy | Pulsierende magnetfeldtherapie bei zytostatisch bedingter polyneuropathie	Neuropat
70	Pulsed Magnetic Field Therapy in Refractory Neuropathic Pain Secondary to Peripheral Neuropathy: Electrodiagnostic Parameters - Pilot Study	Neuropat
71	The Use of Pulsed Electromagnetic Fields with Complex Modulation in the Treatment of Patients with Diabetic Polyneuropathy	Neuropat
72	Non-pharmacological treatment of diabetic polyneuropathy by pulse electromagnetic field	Neuropat
73	Pulsed Electromagnetic Field Therapy Versus Transcutaneous Electrical Nerve Stimulation in on Post-herpetic Neuralgia of the Sciatic Nerve	Neuropat
74	Bimodal vs Unimodal High-Intensity Pulsed Electromagnetic Field Therapy in Older Adults With Knee Osteoarthritis	ME
75	The effects of pulsed electromagnetic field treatment in pain due to diabetic polyneuropathy	Neuropat
76	A Trial for the Use of a Pulsed Electromagnetic Field Device to Assist Management of Type 2 Diabetes	Otros
79	Efficacy of Pulsed Electromagnetic Field and Heparin/Bupivacaine Instillations	Otros
81	Pulsed Electromagnetic Fields for Analgesia Post Mastectomy	Post-Les
85	CLINICAL TRIALS IN PROGRESS: INVESTIGATION OF NONINVASIVE PULSED ELECTROMAGNETIC FIELD (PEMF) THERAPY FOR FEMALE PATIENTS WITH INTERSTITIAL CYSTITIS/BLADDER PAIN SYNDROME (IC/BPS	UroGen
86	Influence of alternating low frequency - Magnetic fields in patients with diabetic polyneuropathy - Pilot study	Neuropat
87	Pulsed electromagnetic field (PEMF) as an adjunct therapy for pain management in interstitial cystitis/bladder pain syndrome	UroGen
89	PEMF and PEC Blocks in Mastectomy Reconstruction Patients	Post-Les
91	The effect of magnetic field radiation on pain, range of motion and disability in patients with neuropathic pain	Neuropat
92	Management of diabetic peripheral neuropathy using low frequency pulsed electromagnetic field	Neuropat
93	Comparison of Two Electrotherapy Methods on Chronic Low Back Pain	ME
94	Nociceptive Pain Fiber Response	Neuropat
96	Study to Evaluate the OrthoCor Active System for Pain Relief	Otros
97	EFFICACY OF PULSED ELECTROMAGNETIC FIELD (PEMF) THERAPY FOR PELVIC PAIN REDUCTION AND SYMPTOM IMPROVEMENT IN INTERSTITIAL CYSTITIS: a PILOT STUDY	UroGen
98	Short and Long Term Exposure to Unique, Time-Varying Pulsed Electro-Magnetic Fields in Refractory Carpal Tunnel Syndrome	Neuropat
99	The Effect of Reducing Soreness in Marathon Runners	Otros
109	Helping Cancer Patients Manage Neuropathy Symptoms From Chemotherapy With a Low-Intensity, Low-Risk Cranial PEMF Device	Neuropat
111	Effects of Transcranial Magnetic Stimulation (TMS) and Stimulus Controllability on Pain Perception	Otros
114	Effect of Pulsing Electrical Fields on Lower Extremity Diabetic Neuropathy: a Pilot, Open-Label Study	Neuropat
115	A randomized, double-blind, placebo-controlled trial of simultaneous static and time-varying electromagnetic fields (PEMF) on neuropathic pain (NP) in painful diabetic neuropathy (DNP)	ME
116	Effect of photon electromagnetic device in patients with neck pain	Neuropat
117	Dual Field PEMF Therapy in Lower Extremity Painful Diabetic Distal Symmetric Peripheral Neuropathy	Neuropat
118	A Study to Evaluate PEMF Therapy on Experimentally Inducted Pain in Subjects With Painful Peripheral Diabetic Neuropathy	Neuropat
119	Effect of Electromagnetic Field Therapy on Neck Pain and Proprioception in Cervical Radiculopathy Patients: a Randomized Controlled Trial	Neuropat
120	Pulsed Shortwave Therapy (ActiPatch®) Study in Chronic Low Back Pain (PSWT)	ME
122	Study of PEMF to Evaluate VPT and Thermal Sensory in Subjects With Diabetic Peripheral Neuropathy	Neuropat
123	Correlation of epidermal nerve fiber density (ENFD) changes and anti-nociceptive effect following simultaneous exposure to static and time-varying electromagnetic fields (PEMF) in painful diabetic neuropathy (DPN)	Neuropat
133	Pulsed Electromagnetic Field Therapy Promotes Healing and Microcirculation of Chronic Diabetic Foot Ulcers: A Pilot Study	Neuropat
134	Effect of Pulsed Electromagnetic Field on Healing of Mandibular Fracture: A Preliminary Clinical Study	Post-Les
135	Low-frequency Pulsed Electromagnetic Field Therapy in Fibromyalgia A Randomized, Double-blind, Sham-controlled Clinical Study	ME
140	Effectiveness of frequency-modulated electromagnetic neural stimulation in the treatment of painful diabetic neuropathy	Neuropat
141	Effects of pulsed electromagnetic field and retrowalking in patients with chronic non-specific low back pain: a pilot study / Efeitos do campo eletromagnético pulsado e do retrowalking em pacientes com dor lombar crônica inespecífica: um estudo piloto	ME
192	Frequency-modulated electromagnetic neural stimulation (FREMS) as a treatment for symptomatic diabetic neuropathy: results from a double-blind, randomised, multicentre, long-term, placebo-controlled clinical trial	Neuropat
194	Static magnetic field therapy for symptomatic diabetic neuropathy: A randomized, double-blind, placebo-controlled trial	Neuropat
196	Efficiency of pulsed electromagnetic field and neuromuscular electrical stimulation on painful shoulder following stroke | Eficiência do campo eletromagnético pulsado e da estimulação elétrica neuromuscular em ombro doloroso após acidente vascular cerebral	No-Neuropat
198	Patient Semi-specific Computational Modeling of Electromagnetic Stimulation Applied to Neuroprotective Treatments in Acute Ischemic Stroke	No-Neuropat
200	Role of adenosine receptors in clinical biophysics based on pulsed electromagnetic fields	Otros
201	Does sacral pulsed electromagnetic field therapy have a better effect than transcutaneous electrical nerve stimulation in patients with neurogenic overactive bladder?	Neuropat
205	Effect of pulsed electromagnetic field on motor and sensory function in patients with incomplete spinal cord injury	No-Neuropat
206	Modulation of long-term potentiation-like cortical plasticity in the healthy brain with low frequency-pulsed electromagnetic fields	No-Neuropat
208	Pemf Therapy for the Management of Diabetes in Obese Patients	Otros
209	Efficiency of Pulsed Electromagnetic Field & Neuromuscular Electrical Stimulation on Hemiplegic Shoulder Pain	No-Neuropat
211	Effect of electroacupuncture combined with osteoporosis treatment apparatus on bone metabolism in patients with spinal cord injury	No-Neuropat
212	Low-frequency Pulsed Electromagnetic Fields (ELF-MF) as Treatment for Acute Ischemic Stroke	No-Neuropat
213	Urodynamic impact of pulsed electromagnetic field therapy (PEMFT) on the neurogenic overactive bladder after partial spinal cord injury: a randomized controlled study	Neuropat
214	Effect of spinal pulsed electromagnetic field on Hmaz/Mmax ratio in hemiplegic patients after stroke	No-Neuropat
215	Investigation of the effects of spinal pulsed electromagnetic field on spasticity of lower extremity and alpha motoneuron excitability in hemiplegic patients using Hmax/Mmax ratio	No-Neuropat
216	Effect of Electromagnetic field and laser on Stroke	No-Neuropat
217	Efficiency of High Power Laser Versus Pulsed Electromagnetic Therapy on Hemiplegic Shoulder Pain	No-Neuropat
218	Effect of Pulsed Electromagnetic Therapy on Chronic Dysphagia in Elderly Post-stroke Patients	No-Neuropat
219	Dexmedetomidine reduces shivering during mild hypothermia in waking subjects	Otros
351	Non-pharmacological approach to neuropathic pain: the use of repetitive transcranial magnetic stimulation	Neuropat
352	Repetitive transcranial magnetic stimulation for neuropathic pain: a randomized multicentre sham-controlled trial	Neuropat
361	Effect of electromagnetic therapy versus low-level laser therapy on diabetic patients with trigeminal neuralgia: a randomized control trial	Neuropat
362	Frequency Rhythmic Electrical Modulation System (FREMS) to alleviate painful diabetic peripheral neuropathy: A pilot, randomised controlled trial (The FREMSTOP study)	Neuropat
366	Is magnetotherapy applied to bilateral hips effective in Ankylosing spondylitis patients? A randomized, double-blind, controlled study	ME
388	New procedure of high-frequency repetitive transcranial magnetic stimulation for central neuropathic pain: a placebo-controlled randomized crossover study	Neuropat
389	Analgesia-enhancing effects of repetitive transcranial magnetic stimulation on neuropathic pain after spinal cord injury: An fNIRS study	Neuropat
390	Medical relevance of magnetic fields in pain therapy	Otros

## Sheet: FINAL-RCT NEUROP
ID	CONDICIÓN	TITULOS								Selected articles / cited in the article
1	Neuropat	Pulsed electromagnetic field stimulation therapy for Charcot foot ulcer: a randomized controlled trial
2	Neuropat	Assessing the Effects of Pulsed Electromagnetic Therapy on Painful Diabetic Distal Symmetric Peripheral Neuropathy: A Double-Blind Randomized Controlled Trial
3	Neuropat	A comparative study between transcutaneous electrical nerve stimulation and pulsed electromagnetic field therapy in the management of post-herpetic neuralgia of the sciatic nerve
6	Neuropat	Lack of analgesic effects of transcranial pulsed electromagnetic field stimulation in neuropathic pain patients: A randomized double-blind crossover trial
7	ME	Pulsed electromagnetic field therapy in the treatment of pain and other symptoms in fibromyalgia: A randomized controlled study
9	Otros	Effect of pulsed electromagnetic field therapy on experimental pain: A double-blind, randomized study in healthy young adults
10	Neuropat	Pulsed electromagnetic fields to reduce diabetic neuropathic pain and stimulate neuronal repair: a randomized controlled trial
11	Neuropat	A randomized controlled trial of the effects of a combination of static and dynamic magnetic fields on carpal tunnel syndrome
12	ME	A randomized, double-blind, placebo-controlled clinical trial using a low-frequency magnetic field in the treatment of musculoskeletal chronic pain
13	ME	Exposure to a specific pulsed low-frequency magnetic field: a double-blind placebo-controlled study of effects on pain ratings in rheumatoid arthritis and fibromyalgia patients
30	Neuropat	Effect of interval training and electromagnetic field therapy on functional balance and peripheral arterial disease severity in patients with diabetic polyneuropathy: randomised controlled trial
51	ME	Reduction of pain thresholds in fibromyalgia after very low-intensity magnetic stimulation: A double-blinded, randomized placebo-controlled clinical trial
54	Neuropat	Impact of low-frequency pulsed magnetic fields on defensin and CRP concentrations in patients with painful diabetic polyneuropathy and in healthy subjects
55	Neuropat	Evaluation of the efficacy of pulsed electromagnetic field in the management of patients with diabetic polyneuropathy
59	Neuropat	Impact of low frequency pulsed magnetic fields on pain intensity, quality of life and sleep disturbances in patients with painful diabetic polyneuropathy
61	ME	Randomized, prospective, and controlled clinical trial of pulsed electromagnetic field stimulation for cervical fusion
119	Neuropat	Effect of Electromagnetic Field Therapy on Neck Pain and Proprioception in Cervical Radiculopathy Patients: a Randomized Controlled Trial
135	ME	Low-frequency Pulsed Electromagnetic Field Therapy in Fibromyalgia A Randomized, Double-blind, Sham-controlled Clinical Study
140	Neuropat	Effectiveness of frequency-modulated electromagnetic neural stimulation in the treatment of painful diabetic neuropathy
192	Neuropat	Frequency-modulated electromagnetic neural stimulation (FREMS) as a treatment for symptomatic diabetic neuropathy: results from a double-blind, randomised, multicentre, long-term, placebo-controlled clinical trial
196	No-Neuropat	Efficiency of pulsed electromagnetic field and neuromuscular electrical stimulation on painful shoulder following stroke | Eficiência do campo eletromagnético pulsado e da estimulação elétrica neuromuscular em ombro doloroso após acidente vascular cerebral
201	Neuropat	Does sacral pulsed electromagnetic field therapy have a better effect than transcutaneous electrical nerve stimulation in patients with neurogenic overactive bladder?
213	Neuropat	Urodynamic impact of pulsed electromagnetic field therapy (PEMFT) on the neurogenic overactive bladder after partial spinal cord injury: a randomized controlled study
217	No-Neuropat	Efficiency of High Power Laser Versus Pulsed Electromagnetic Therapy on Hemiplegic Shoulder Pain

## Sheet: INITIAL SEARCH -GS
ID		TITULOS
391	1	Pulsed magnetic field therapy in refractory neuropathic pain secondary to peripheral neuropathy: electrodiagnostic parameters—pilot study
392	1	Efficacy of pulsed electromagnetic field on pain and nerve conduction velocity in patients with diabetic neuropathy
393	1	Pain management with pulsed electromagnetic field (PEMF) treatment
394	1	Evaluation of the efficacy of pulsed electromagnetic field in the management of patients with diabetic polyneuropathy
395	1	Effects of PEMF (pulsed electromagnetic field) stimulation on chronic pain and anxiety utilizing decreased treatment frequency and duration application
396	1	The use of pulsed electromagnetic fields with complex modulation in the treatment of patients with diabetic polyneuropathy
397	1	Pulsed magnetic field treatment as antineuropathic pain therapy
398	1	Therapeutic effects of 15 Hz pulsed electromagnetic field on diabetic peripheral neuropathy in streptozotocin-treated rats
399	1	Influence of low level laser therapy versus pulsed electromagnetic field on diabetic peripheral neuropathy
400	1	MANAGEMENT OF DIABETIC PERIPHERAL NEUTOPATHY (DPN) USING LOW FREQUENCY PULSED ELECTRO MAGNETIC FIELD (LF-PEMF)
401	1	The Therapeutic Potential of Pulsed Electromagnetic Fields (PEMF) and Low-Intensity Pulsed Ultrasound (LIPUS) in Peripheral Nerve Regeneration: A …
402	1	Neuroprotective and anti-neuropathic actions of pulsed magnetic fields with low frequencies in rats with chronic peripheral neuropathic pain
403	1	Pulsed electromagnetic field therapy effectiveness in low back pain: A systematic review of randomized controlled trials
404	1	Lack of analgesic effects of transcranial pulsed electromagnetic field stimulation in neuropathic pain patients: A randomized double-blind crossover trial
405	1	Efficacy of pulsed electromagnetic field on pain and physical function in patients with low back pain: A systematic review and meta-analysis
406	1	Therapeutic Effects of 15 Hz Pulsed Electromagnetic Field on Diabetic Peripheral Neuropathy in
407	1	The change of HCN1/HCN2 mRNA expression in peripheral nerve after chronic constriction injury induced neuropathy followed by pulsed electromagnetic field …
408	1	Pulsed magnetic field therapy in refractory carpal tunnel syndrome: Electrodiagnostic parameters–pilot study
409	1	Efficacy of pulsed electromagnetic field on pain and function in chronic mechanical neck pain: A randomized controlled trial
410	1	The effects of extremely low-frequency pulsed electromagnetic fields on analgesia in the nitric oxide pathway
411	1	Neurobiological effects of pulsed magnetic field on diabetes‐induced neuropathy
412	1	Clinical Efficacy of Pulsed Electromagnetic Field Therapy on Thumb Carpometacarpal Joint Pain: A Double-Blind, Randomized, Controlled Trial
413	1	Pulsed Electromagnetic Field Treatment as a Non-Pharmacological, Non-Invasive Treatment for Chronic Back Pain: Promising Results from a Randomized …
414	1	Potential Use of Pulsed Electromagnetic Field in Musculoskeletal Disorders: A Narrative Review
415	1	… PERIPHERAL NEUROPATHY (DPN) USING LOW FREQUENCY PULSED ELECTROMAGNETIC FIELD (LF-PEMF) POST UNSATISFACTORY PHARMACOLOGICAL …
416	1	Pulsed electromagnetic fields accelerate sensorimotor recovery following experimental disc herniation
417	1	Pulsed Electromagnetic Field Therapy in The Treatment of Charcot Foot Ulcer: A Narrative Review.
418	1	Pulsed Electromagnetic Field Therapy in The Treatment of Charcot Foot Ulcer: A Narrative Review
419	1	Pulsed Electromagnetic Field Therapy in Relation to Motor Conduction Velocity of The Neuropathic Common Peroneal Nerve Post Burn.
420	1	A pulsed electromagnetic field therapy device for non-specific low back pain: a pilot randomized controlled trial
421	1	Statistical Analysis of the Effect of Pulsed Electromagnetic Field on Pain-Related Outcomes in Patients with Fibromyalgia
422	1	Exposure to a specific pulsed low‐frequency magnetic field: a double‐blind placebo‐controlled study of effects on pain ratings in rheumatoid arthritis and fibromyalgia …
423	1	Effect of Pulsed Electromagnetic Field Treatment on Alleviation of Lumbar Myalgia: A Single Center, Randomized, Double-blind, Sham-controlled Pilot Trial Study: A …
424	1	Effect of electromagnetic therapy versus low-level laser therapy on diabetic patients with trigeminal neuralgia: a randomized control trial
425	1	Comprehensive assessment and pulsed electromagnetic therapy for diabetic peripheral neuropathy
426	1	Frequency-dependent effects of sequenced pulsed magnetic field on experimental diabetic neuropathy
427	1	Pulsed electromagnetic fields in knee osteoarthritis: a double blind, placebo-controlled, randomized clinical trial
428	1	Evaluation of the efficacy of pulsed electromagnetic therapy in the treatment of back pain: a randomized controlled trial in a tertiary hospital in Nigeria.
429	1	Innovative therapy for diabetic foot: synergism of Superpulsed Laser with Pulsed Magnetic Field in the Treatment of wounds and Osteomyelitis
430	1	The Effect of Pulsed Electromagnetic Field Therapy on Fatigue, Depression, and Quality of Life in Multiple Sclerosis: A Systematic Review of Randomized …
431	1	Pulsed magnetic Field treatment for calming Neuroinflammation in Pain conditions
432	1	The effects of pulsed electromagnetic field treatment in pain due to diabetic polyneuropathy Dirençli diyabetik nöropatik aǧrıda puls elektromanyetik alan tedavisinin …
433	1	Pulsed electromagnetic field therapy as a complementary alternative for chronic pelvic pain management in an interstitial cystitis/bladder pain syndrome patient
434	1	Effects of pulsed electromagnetic field and swimming exercise on rats with experimental sciatic nerve injury
435	1	Control tissue regeneration and pelvic pain and neuroinflammation with the use of PEMF and modulation of non-neuronal cells.
436	1	The influence of spatial pulsed magnetic field application on neuropathic pain after tibial nerve transection in rat
437	1	Pulsed electromagnetic fields for post-appendicectomy pain management: a randomized, placebo-controlled trial
438	1	Effect of interval training and electromagnetic field therapy on functional balance and peripheral arterial disease severity in patients with diabetic polyneuropathy …
439	1	Pulsed Electromagnetic Field Therapy Versus Extracorporeal Shock Wave Therapy in the Treatment of Iliohypogastric Neuralgia Postinguinal Herniorrhaphy
440	1	Mechanisms of action and effects of pulsed electromagnetic fields (PEMF) in medicine
441	1	Pulsed electromagnetic field therapy for pain control in dogs with hip osteoarthritis: A randomized clinical study
442	1	AB0958 LOW-ENERGY PULSED ELECTROMAGNETIC FIELD THERAPY REDUCES PAIN IN FIBROMYALGIA: A RANDOMIZED SINGLE-BLIND CONTROLLED …
443	1	Pulsed Electromagnetic Field (PEMF) Therapy in Management of Musculo-Skeletal Diseases (MSD)
444	1	Low-frequency pulsed electromagnetic field therapy in fibromyalgia: a randomized, double-blind, sham-controlled clinical study
445	1	Effect of magnetic therapy on balance deficits in patients with diabetic polyneuropathy: Randomized Controlled Trial
446	1	Coupling of pulsed electromagnetic fields (PEMF) therapy to molecular grounds of the cell
447	1	Effectiveness of Electromagnetic Field Therapy in Mechanical Low Back Pain: A Randomized Controlled Trial
448	1	Magnetic and Pulsed Magnetic (PEMF) Therapies
449	1	PEMF Therapy Effects & Changes in Body Processes
450	1	Pulsed Electromagnetic fields for postsurgical pain management in women undergoing cesarean section: a randomized, double-blind, placebo-controlled trial
451	1	Pulsed magnetic field treatment ameliorates the progression of peripheral neuropathy by modulating the neuronal oxidative stress, apoptosis and angiogenesis in a …
452	1	The Effect of a Pulsed Electromagnetic Field with Time on Pain in Muscle Crushed Rat Model
453	1	Effect of pulsed electromagnetic field therapy on pain, pressure pain threshold, and pain-free grip strength in participants with lateral epicondylitis
454	1	Therapeutic effects of a pulsed electromagnetic device in chronic cutaneous ulcers of the lower limbs
455	1	A Novel Approach to Plantar Fasciitis Treatment: Pulsed Electromagnetic Field (PEMF) Therapy
456	1	Exploring Mitochondrial Interactions with Pulsed Electromagnetic Fields: An Insightful Inquiry into Strategies for Addressing Neuroinflammation and Oxidative …
457	1	A randomized, double‐blind, placebo‐controlled clinical trial using a low‐frequency magnetic field in the treatment of musculoskeletal chronic pain
458	1	Effect of pulsed electromagnetic fields on clinical signs and quality of life in patients with hemophilic arthropathy of the knee joint: a randomized controlled trial
459	1	Pulsed Electromagnetic field therapy in the treatment of diabetic foot disease
460	1	Pilot study: Pulsed electromagnetic field therapy (PEMFT) alleviates symptoms of osteoarthritis
461	1	P38: Dual Field Pulsed Electromagnetic Therapy: A Non-Opioid Means of Reducing Pain in Diabetic Peripheral Neuropathy-Report of the RELIEF Trial
462	1	Effectiveness of pulsed electromagnetic field therapy in the management of osteoarthritis of the knee: a meta-analysis of randomized controlled trials.
463	1	Time-Varying, Biaxial Magnetic Stimulation in Refractory Carpal Tunnel Syndrome: A Novel Approach. A Pilot Study
464	1	Repair
465	1	Pulsed electromagnetic field and exercises in patients with shoulder impingement syndrome: a randomized, double-blind, placebo-controlled clinical trial
466	1	Pulsed electromagnetic field therapy for the treatment of diabetic foot complications
467	1	Efficacy of Pulsed Electromagnetic Field Therapy for Pain Management After Impacted Mandibular Third Molar Surgery. A Randomized Clinical Trial
468	1	Efficacy of pulsed electromagnetic field therapy in the treatment of knee osteoarthritis: A double-blind, randomized-controlled trial
469	1	Short-Term impacts of pulsed electromagnetic field therapy in middle-aged university's employees with non-specific low back pain: A pilot study
470	1	Efficiency of pulsed electromagnetic field and neuromuscular electrical stimulation on painful shoulder following stroke
471	1	Repetitive 50 Hz pulsed electromagnetic field ameliorates the diabetes-induced impairments in the relaxation response of rat thoracic aorta rings
472	1	Effect of pulsed electromagnetic energy therapy on pain and function in participants with knee osteoarthritis
473	1	Effects of PEMF and LIPUS therapy on the expression of genes related to peripheral nerve regeneration in Schwann cells
474	1	Effects of extremely low frequency pulsed electromagnetic field added to kinesitherapy procedure on quality of life in patients with end stage renal disease on dialysis
475	1	Low frequency pulsed electromagnetic field—a viable alternative therapy for arthritis
476	1	Is there a role of pulsed electromagnetic fields in management of patellofemoral pain syndrome? Randomized controlled study at one year follow‐up
477	1	Descriptive Exploratory Study of Individuals' Use of Pulsed Electromagnetic Fields, the Micro-Pulse, for Pain Relief
478	1	The effects of pulsed electromagnetic field therapy on muscle strength and pain in patients with end-stage knee osteoarthritis: A randomized controlled trial
479	1	Interdisciplinary consensus on the use of high-intensity pulsed electromagnetic field therapy in the treatment of neurogenic pelvic pain
480	1	Effects of pulsed low-frequency magnetic field therapy on pain intensity in patients with musculoskeletal chronic low back pain: study protocol for a randomised double …
481	1	Novel Device Generating Static and Time-Varying Magnetic Fields in Refractory Diabetic Peripheral Neuropathy: Subset Analysis of Cohort with Long-Term Exposure …
482	1	Magnetic pulse treatment for knee osteoarthritis: a randomised, double-blind, placebo-controlled study
483	1	Pulsed electromagnetic therapy: literature review and current update
484	1	Applications of pulsed electromagnetic field therapy in skeletal-muscle system: an integrative review
485	1	Pulsed magnetic field therapy in fibromyalgia: a randomised controlled study
486	1	Ice and pulsed electromagnetic field to reduce pain and swelling after distal radius fractures
487	1	High-Intensity Pulsed Magnetotherapy in the Rehabilitation Programme of Patients with Chemotherapy-Induced Peripheral Polyneuropathy: a Prospective …
488	1	The efficacy of adding electromagnetic therapy or laser therapy to medications in patients with diabetic peripheral neuropathy
489	1	Effects of Pulsed Electromagnetic Field Therapy and Photontherapy in Cervicobrachialgia: A Randomized Controlled Trial
490	1	MP18-06 EFFICACY OF PULSED ELECTROMAGNETIC FIELD (PEMF) THERAPY FOR PELVIC PAIN REDUCTION AND SYMPTOM IMPROVEMENT IN …
491	2	Pulsed electromagnetic fields to reduce diabetic neuropathic pain and stimulate neuronal repair: a randomized controlled trial
492	2	Evaluation of the efficacy of pulsed electromagnetic field in the management of patients with diabetic polyneuropathy
493	2	Non-pharmacological treatment of diabetic polyneuropathy by pulse electromagnetic field
494	2	The use of pulsed electromagnetic fields with complex modulation in the treatment of patients with diabetic polyneuropathy
495	2	Pulsed magnetic field therapy in refractory neuropathic pain secondary to peripheral neuropathy: electrodiagnostic parameters—pilot study
496	2	Efficacy of pulsed electromagnetic field on pain and nerve conduction velocity in patients with diabetic neuropathy
497	2	… between transcutaneous electrical nerve stimulation and pulsed electromagnetic field therapy in the management of post-herpetic neuralgia of the sciatic …
498	2	Electrical stimulation and electromagnetic field use in patients with diabetic neuropathy: systematic review and meta-analysis
499	2	Pulsed magnetic field treatment as antineuropathic pain therapy
500	2	The effects of pulsed electromagnetic field treatment in pain due to diabetic polyneuropathy Dirençli diyabetik nöropatik aǧrıda puls elektromanyetik alan tedavisinin …
501	2	Influence of low level laser therapy versus pulsed electromagnetic field on diabetic peripheral neuropathy
502	2	Platelet-Rich Plasma Combined with a Low-Frequency Pulsed Electromagnetic Field Alleviates Sciatic Nerve Injury by Regulating the AMPK/mTOR Signaling …
503	2	Assessing the effects of pulsed electromagnetic therapy on painful diabetic distal symmetric peripheral neuropathy: a double-blind randomized controlled trial
504	2	Electrotherapy for the treatment of painful diabetic peripheral neuropathy: a review.
505	2	… and electromagnetic field therapy on functional balance and peripheral arterial disease severity in patients with diabetic polyneuropathy: randomised controlled trial.
506	2	Neurobiological effects of pulsed magnetic field on diabetes‐induced neuropathy
507	2	Therapeutic effects of 15 Hz pulsed electromagnetic field on diabetic peripheral neuropathy in streptozotocin-treated rats
508	2	Non-pharmacological management of painful peripheral neuropathies: a systematic review
509	2	Neuroprotective and anti-neuropathic actions of pulsed magnetic fields with low frequencies in rats with chronic peripheral neuropathic pain
510	2	Pulsed Electromagnetic Field Therapy in Relation to Motor Conduction Velocity of The Neuropathic Common Peroneal Nerve Post Burn.
511	2	Pain management with pulsed electromagnetic field (PEMF) treatment
512	2	Comprehensive assessment and pulsed electromagnetic therapy for diabetic peripheral neuropathy
513	2	MANAGEMENT OF DIABETIC PERIPHERAL NEUTOPATHY (DPN) USING LOW FREQUENCY PULSED ELECTRO MAGNETIC FIELD (LF-PEMF)
514	2	Neuropathic Pain Relief Through Transcutaneous Electrical Neuromuscular Stimulation: Insights From a Systematic Review and Meta‐Analysis of Clinical Evidence
515	2	Effect of magnetic therapy on balance deficits in patients with diabetic polyneuropathy: Randomized Controlled Trial
516	2	Effects of electrotherapy in neuropathic pain management in patients with diabetic peripheral neuropathy: A narrative review
517	2	Network Meta-analysis of Randomized Controlled Trials Assessing Neuromodulation Therapies for Painful Diabetic Neuropathy
518	2	The role of electrotherapy in the treatment of symptoms of diabetic peripheral neuropathy
519	2	Electrotherapy Interventions for Diabetic Peripheral Neuropathy
520	2	Lack of analgesic effects of transcranial pulsed electromagnetic field stimulation in neuropathic pain patients: A randomized double-blind crossover trial
521	2	Therapeutic Effects of 15 Hz Pulsed Electromagnetic Field on Diabetic Peripheral Neuropathy in
522	2	Effect of electromagnetic therapy versus low-level laser therapy on diabetic patients with trigeminal neuralgia: a randomized control trial
523	2	Effectiveness of monopolar dielectric transmission of pulsed electromagnetic fields for multiple sclerosis–related pain: A pilot study
524	2	The positive effect of pulse electromagnetic field therapy on pain and disability in chronic low back pain: a comparative study
525	2	A randomized, sham-controlled, double-blind pilot study of pulsed electromagnetic field therapy to evaluate small fiber nerve growth and function and skin …
526	2	Peripheral magnetic stimulation for chronic peripheral neuropathic pain: A systematic review and meta‐analysis
527	2	Pulsed electromagnetic field (PEMF) as an adjunct therapy for pain management in interstitial cystitis/bladder pain syndrome
528	2	… -Intensity Pulsed Magnetotherapy in the Rehabilitation Programme of Patients with Chemotherapy-Induced Peripheral Polyneuropathy: a Prospective Randomized …
529	2	The Effect of Pulsed Electromagnetic Field Therapy on Fatigue, Depression, and Quality of Life in Multiple Sclerosis: A Systematic Review of Randomized …
530	2	Frequency-dependent effects of sequenced pulsed magnetic field on experimental diabetic neuropathy
531	2	The effects of the physical procedures in patients with diabetic neuropathy
532	2	Pulsed magnetic field treatment ameliorates the progression of peripheral neuropathy by modulating the neuronal oxidative stress, apoptosis and angiogenesis in a …
533	2	Pulsed Electromagnetic Field Therapy Versus Extracorporeal Shock Wave Therapy in the Treatment of Iliohypogastric Neuralgia Postinguinal Herniorrhaphy
534	2	Non-invasive neuromodulation effects on painful diabetic peripheral neuropathy: a systematic review and meta-analysis
535	2	Effect of pulsed electromagnetic field therapy on experimental pain: a double-blind, randomized study in healthy young adults
536	2	The influence of spatial pulsed magnetic field application on neuropathic pain after tibial nerve transection in rat
537	2	An Investigation of the Effects of Pulsed Electromagnetic Field Therapy on Plantar Skin Blood Perfusion in People with Diabetes Mellitus Type 2: A Pilot Study
538	2	The use of pulsed electromagnetic field to promote diabetic wound healing in different wound models
539	2	The comparative evidence of efficacy of non-invasive brain and nerve stimulation in diabetic neuropathy: a systematic review and network meta-analysis
540	2	Dirençli diyabetik nöropatik ağrıda puls elektromanyetik alan tedavisinin etkinliği
541	2	Pulsed magnetic Field treatment for calming Neuroinflammation in Pain conditions
542	2	The Role of Transcranial Magnetic Stimulation and Peripheral Magnetic Field Therapy in Chemotherapy-Induced Peripheral Neuropathy: A Narrative Review
543	2	The management of intractable pain with adjuvant pulsed electromagnetic field therapy
544	2	Management of pudendal neuralgia with electrical stimulation. A systematic review
545	2	A randomized controlled trial of the effects of a combination of static and dynamic magnetic fields on carpal tunnel syndrome
546	2	An integrative review of pulsed electromagnetic field therapy (PEMF) and wound healing
547	2	Repair
548	2	Pulsed electromagnetic fields attenuate human musculocutaneous nerve damage induced by biceps eccentric contractions
549	2	Interdisciplinary consensus on the use of high-intensity pulsed electromagnetic field therapy in the treatment of neurogenic pelvic pain
550	2	The efficacy of adding electromagnetic therapy or laser therapy to medications in patients with diabetic peripheral neuropathy
551	2	Clodronate changes neurobiological effects of pulsed magnetic field on diabetic rats with peripheral neuropathy
552	2	Magnetic and Pulsed Magnetic (PEMF) Therapies
553	2	An open-label pilot study of pulsed electromagnetic field therapy in the treatment of failed back surgery syndrome pain
554	2	URODYNAMIC IMPACT OF PULSED ELECTROMAGNETIC FIELD THERAPY IN THE NEUROGENIC OVERACTIVE BLADDER AFTER PARTIAL SPINAL CORD …
555	2	Therapeutic effects of whole‐body devices applying pulsed electromagnetic fields (PEMF): A systematic literature review
556	2	… ELECTRODIAGNOSTIC PARAMETERS AND QUALITY OF LIFE OF PATIENTS WITH DISTAL SYMMETRIC SENSORIMOTOR DIABETIC POLYNEUROPATHY
557	2	Can pulsed electromagnetic field (PEMF) be a potential treatment for promoting angiogenesis in diabetic brain?
558	2	Effect of pulsed electromagnetic field therapy on pain, pressure pain threshold, and pain-free grip strength in participants with lateral epicondylitis
559	2	Non-invasive and Non-pharmacological Methods for the Alleviation of Neuropathic Pain.
560	2	Pulsed Electromagnetic field therapy in the treatment of diabetic foot disease
561	2	Management of neuropathic pain in dogs and cats
562	2	The effectiveness of pulsed electromagnetic fields therapy for treatment of chronic pain
563	2	Safety and Tolerability of Weak Transcranial Stimulation with Pulsed Electromagnetic Fields in Neuropathic Pain Patients.
564	2	Impact of pulsed electromagnetic field therapy on vascular function and blood pressure in hypertensive individuals
565	2	Coupling of pulsed electromagnetic fields (PEMF) therapy to molecular grounds of the cell
566	2	Effect of photobiomodulation on neuropathic pain of diabetic origin: a narrative review of the literature
567	2	A Retrospective Assessment of Neuropathic Pain in Response to Intraneural Facilitation® Therapy and Neurovascular Index-Guided Food Elimination
568	2	Novel protective effects of pulsed electromagnetic field ischemia/reperfusion injury rats
569	2	Nonpharmacologic therapies in diabetic neuropathic pain: a review
570	2	Effectiveness of photobiomodulation therapy on neuropathic pain, nerve conduction and plantar pressure distribution in diabetic peripheral neuropathy-a systematic …
571	2	Effects of extremely low frequency pulsed electromagnetic field added to kinesitherapy procedure on quality of life in patients with end stage renal disease on dialysis
572	2	Do magnetic fields have a place in treating vascular complications in diabetes?
573	2	… of the effects combined physical procedures and alpha-lipoic acid on the electroneurographic parameters of patients with distal sensorimotor diabetic polyneuropathy
574	2	Selected physical medicine interventions in the treatment of diabetic foot syndrome
575	2	Identifying and Treating Neuropathic Pain in Dogs with Syringomyelia
576	2	Effects of extreme low frequency pulsed electromagnetic field added to kinesitherapy procedure on quality of life in patients with end stage renal disease on …
577	2	Pulsed electromagnetic field (PEMF) promotes collagen fibre deposition associated with increased myofibroblast population in the early healing phase of diabetic …
578	2	Transcutaneous Electrical Nerve Stimulation for Prevention and Treatment of Post-Herpetic Neuralgia: A Narrative Review
579	2	Pulsed Electromagnetic Field Therapy with Mark II Coil for Diabetic Neuropathy
580	2	Pharmacotherapy and non-invasive neuromodulation for neuropathic pain: a systematic review and meta-analysis
581	2	만성 통증 환자에서 Pulsed Electromagnetic Fields (PEMF) Therapy 의 유용성
582	2	705 Non-invasive neuromodulatory therapies applied in trigeminal neuralgia
583	2	Non-pharmacological management of neuropathic pain in older adults: a systematic review
584	2	ON THE FUNCTIONAL STATUS OF PATIENTS WITH DIABETIC POLYNEUROPATHY
585	2	The effect of acupressure on polyneuropathy-related pain and sleep quality in patients with type 2 diabetes: A Randomised Controlled Trial
586	2	Comparative study of the efficacy of pulsed electromagnetic field and low level laser therapy on mitogen-activated protein kinases
587	2	Short term effect of PEMF magnetotherapy on chronic Low back pain
588	2	Recent updates in the treatment of diabetic polyneuropathy
589	2	The effects of combined physical procedures on the functional status of patients with diabetic polyneuropathy
590	2	RELATIONSHIP BETWEEN BODY MASS INDEX AND GLYCAEMIC INDICES IN PREGNANCY
591	3	Pulsed electromagnetic fields to reduce diabetic neuropathic pain and stimulate neuronal repair: a randomized controlled trial
592	3	Efficacy of pulsed electromagnetic field on pain and nerve conduction velocity in patients with diabetic neuropathy
593	3	Electrotherapy Interventions for Diabetic Peripheral Neuropathy
594	3	Pulsed Electro Magnetic Field (PEMF) Therapy, Madras Institute of Magnetobiology, Chennai-2016 Guidelines.
595	3	Non-pharmacological treatment of diabetic polyneuropathy by pulse electromagnetic field
596	3	… between transcutaneous electrical nerve stimulation and pulsed electromagnetic field therapy in the management of post-herpetic neuralgia of the sciatic …
597	3	Influence of low level laser therapy versus pulsed electromagnetic field on diabetic peripheral neuropathy
598	3	The use of pulsed electromagnetic fields with complex modulation in the treatment of patients with diabetic polyneuropathy
599	3	Effect of interval training and electromagnetic field therapy on functional balance and peripheral arterial disease severity in patients with diabetic polyneuropathy …
600	3	Therapeutic effects of 15 Hz pulsed electromagnetic field on diabetic peripheral neuropathy in streptozotocin-treated rats
601	3	Evaluation of the efficacy of pulsed electromagnetic field in the management of patients with diabetic polyneuropathy
602	3	Electrical stimulation and electromagnetic field use in patients with diabetic neuropathy: systematic review and meta-analysis
603	3	Pulsed magnetic field treatment as antineuropathic pain therapy
604	3	Neurobiological effects of pulsed magnetic field on diabetes‐induced neuropathy
605	3	An Investigation of the Effects of Pulsed Electromagnetic Field Therapy on Plantar Skin Blood Perfusion in People with Diabetes Mellitus Type 2: A Pilot Study
606	3	Electrotherapy for the treatment of painful diabetic peripheral neuropathy: a review.
607	3	The Therapeutic Potential of Pulsed Electromagnetic Fields (PEMF) and Low-Intensity Pulsed Ultrasound (LIPUS) in Peripheral Nerve Regeneration: A …
608	3	The comparative evidence of efficacy of non-invasive brain and nerve stimulation in diabetic neuropathy: a systematic review and network meta-analysis
609	3	Therapeutic Effects of 15 Hz Pulsed Electromagnetic Field on Diabetic Peripheral Neuropathy in
610	3	Effect of magnetic therapy on balance deficits in patients with diabetic polyneuropathy: Randomized Controlled Trial
611	3	Comprehensive assessment and pulsed electromagnetic therapy for diabetic peripheral neuropathy
612	3	Innovative therapy for diabetic foot: synergism of Superpulsed Laser with Pulsed Magnetic Field in the Treatment of wounds and Osteomyelitis
613	3	Pulsed Electromagnetic Field Therapy in The Treatment of Charcot Foot Ulcer: A Narrative Review.
614	3	Pulsed Electromagnetic Field Therapy in The Treatment of Charcot Foot Ulcer: A Narrative Review
615	3	Assessing the effects of pulsed electromagnetic therapy on painful diabetic distal symmetric peripheral neuropathy: a double-blind randomized controlled trial
616	3	… PERIPHERAL NEUROPATHY (DPN) USING LOW FREQUENCY PULSED ELECTROMAGNETIC FIELD (LF-PEMF) POST UNSATISFACTORY PHARMACOLOGICAL …
617	3	Network Meta-analysis of Randomized Controlled Trials Assessing Neuromodulation Therapies for Painful Diabetic Neuropathy
618	3	The use of pulsed electromagnetic field to promote diabetic wound healing in different wound models
619	3	Pulsed magnetic field therapy in refractory neuropathic pain secondary to peripheral neuropathy: electrodiagnostic parameters—pilot study
620	3	Frequency-dependent effects of sequenced pulsed magnetic field on experimental diabetic neuropathy
621	3	Platelet-Rich Plasma Combined with a Low-Frequency Pulsed Electromagnetic Field Alleviates Sciatic Nerve Injury by Regulating the AMPK/mTOR Signaling …
622	3	Pain management with pulsed electromagnetic field (PEMF) treatment
623	3	Pulsed magnetic field treatment ameliorates the progression of peripheral neuropathy by modulating the neuronal oxidative stress, apoptosis and angiogenesis in a …
624	3	… pulsed electromagnetic field therapy to evaluate small fiber nerve growth and function and skin perfusion in subjects with painful peripheral diabetic neuropathy
625	3	An integrative review of pulsed electromagnetic field therapy (PEMF) and wound healing
626	3	Do magnetic fields have a place in treating vascular complications in diabetes?
627	3	Research progress in different physical therapies for treating peripheral nerve injuries
628	3	Effect of electromagnetic therapy versus low-level laser therapy on diabetic patients with trigeminal neuralgia: a randomized control trial
629	3	The role of electrotherapy in the treatment of symptoms of diabetic peripheral neuropathy
630	3	MANAGEMENT OF DIABETIC PERIPHERAL NEUTOPATHY (DPN) USING LOW FREQUENCY PULSED ELECTRO MAGNETIC FIELD (LF-PEMF)
631	3	The effects of the physical procedures in patients with diabetic neuropathy
632	3	Co-treatment Effect of Pulsed Electromagnetic Field with Human Dental Pulp Stromal Cells and FK506 on the Regeneration of Crush Injured Rat Sciatic Nerve
633	3	… with Pulsed Electromagnetic Fields: An Insightful Inquiry into Strategies for Addressing Neuroinflammation and Oxidative Stress in Diabetic Neuropathy
634	3	… with pulsed extremely low frequency electromagnetic field (PELF-EMF) exhibit anti-inflammatory and neuroprotective effect in compression spinal cord injury …
635	3	Neuropathic Pain Relief Through Transcutaneous Electrical Neuromuscular Stimulation: Insights From a Systematic Review and Meta‐Analysis of Clinical Evidence
636	3	Pulsed electromagnetic energy in management of chronic wounds: a systematic review
637	3	The Pulsed Electromagnetic Field Therapy (PEMF) Book: An introduction to current research & developments
638	3	The Science of PEMF
639	3	Effects of electrotherapy in neuropathic pain management in patients with diabetic peripheral neuropathy: A narrative review
640	3	Enhanced effect of combining bone marrow mesenchymal stem cells (BMMSCs) and pulsed electromagnetic fields (PEMF) to promote recovery after spinal cord injury …
641	3	Low frequency pulsed electromagnetic field promotes the recovery of neurological function after spinal cord injury in rats
642	3	The regenerative effects of electromagnetic field on spinal cord injury
643	3	Pulsed electromagnetic field therapy for the treatment of diabetic foot complications
644	3	Non-invasive neuromodulation effects on painful diabetic peripheral neuropathy: a systematic review and meta-analysis
645	3	The change of HCN1/HCN2 mRNA expression in peripheral nerve after chronic constriction injury induced neuropathy followed by pulsed electromagnetic field …
646	3	The effects of pulsed electromagnetic field treatment in pain due to diabetic polyneuropathy Dirençli diyabetik nöropatik aǧrıda puls elektromanyetik alan tedavisinin …
647	3	Pulsed electromagnetic field therapy promotes healing and microcirculation of chronic diabetic foot ulcers: a pilot study
648	3	Co-treatment effect of pulsed electromagnetic field (PEMF) with human dental pulp stromal cells and FK506 on the regeneration of crush injured rat sciatic nerve
649	3	Pulsed electromagnetic field therapy effectiveness in low back pain: A systematic review of randomized controlled trials
650	3	Effects of peripheral electromagnetic fields on spasticity: a systematic review
651	3	Advances in the clinical application of noninvasive physical therapy for treating spinal cord injury: A narrative review
652	3	PULSED MAGNETIC THERAPY
653	3	Pulsed magnetic Field treatment for calming Neuroinflammation in Pain conditions
654	3	… pulsed electromagnetic field promotes functional recovery, reduces inflammation and oxidative stress, and enhances HSP70 expression following spinal cord injury
655	3	Pulsed Electromagnetic Field Therapy
656	3	A comprehensive assessment and management program for diabetic ulcer
657	3	Immunomodulatory effect of electromagnetic field in the treatment of traumatic brain injury
658	3	Biomechanical assessment and electromagnetic intervention for diabetic ulcers
659	3	Peripheral magnetic stimulation for chronic peripheral neuropathic pain: A systematic review and meta‐analysis
660	3	Pulsed Electromagnetic Field Treatment as a Non-Pharmacological, Non-Invasive Treatment for Chronic Back Pain: Promising Results from a Randomized …
661	3	The preventive effects of pulsed electromagnetic fields on diabetic bone loss in streptozotocin-treated rats
662	3	… IMPACT OF PULSED ELECTROMAGNETIC FIELD THERAPY IN THE NEUROGENIC OVERACTIVE BLADDER AFTER PARTIAL SPINAL CORD INJURY: A …
663	3	Optical assessment and electromagnetic therapy for peripheral blood circulation in people with diabetes
664	3	Clodronate changes neurobiological effects of pulsed magnetic field on diabetic rats with peripheral neuropathy
665	3	Pulsed electromagnetic fields to influence pain and muscle healing following muscle injury in rats
666	3	Application and progress of magnetic field therapy for spinal cord injury
667	3	STUDIES REVIEW
668	3	Role of Pulsed Magnetic Field (PMF) Treatment in Geriatric Care
669	3	The efficacy of adding electromagnetic therapy or laser therapy to medications in patients with diabetic peripheral neuropathy
670	3	Biomechanical microenvironmental stimulating effect of pulsed electromagnetic field on the regeneration of crush injured rat sciatic nerve
671	3	Combination of local transplantation of in vitro bone-marrow stromal cells and pulsed electromagnetic fields accelerate functional recovery of transected sciatic nerve …
672	3	Controversies related to electromagnetic field exposure on peripheral nerves
673	3	Effect of targeted pulsed electromagnetic field therapy on canine postoperative hemilaminectomy: a double-blind, randomized, placebo-controlled clinical trial
674	3	The effectiveness of pulsed electromagnetic field therapy in patients with shoulder impingement syndrome: A systematic review and meta-analysis of randomized …
675	3	Pulsed Electromagnetic Field Therapy with Mark II Coil for Diabetic Neuropathy
676	3	Does sacral pulsed electromagnetic field therapy have a better effect than transcutaneous electrical nerve stimulation in patients with neurogenic overactive …
677	3	Electromagnetic Therapy for Neurological and Neurodegenerative Diseases: I Peripheral Brain Stimulations
678	3	Design and Development of Therapy Based Neuro-Impulse Socks for Augmenting Blood Flow in Diabetic Peripheral Neuropathy Patients
679	3	Progress of Low Frequency Pulsed Electromagnetic Fields against Neurological Disease
680	3	Electromagnetic field stimulation attenuates phasic nociception after complete spinal cord injury in rats
681	3	Extremely low-frequency electromagnetic fields: A possible non-invasive therapeutic tool for spinal cord injury rehabilitation
682	3	New insights into bioelectronic medicines: A new approach to tackle diabetic peripheral neuropathy pain in clinics
683	3	Electromagnetic fields as a non-invasive alternative therapy for the treatment of musculoskeletal diseases
684	3	Repair
685	3	Effect of Pulsed Electromagnetic Field Treatment on Alleviation of Lumbar Myalgia: A Single Center, Randomized, Double-blind, Sham-controlled Pilot Trial Study: A …
686	3	Non-pharmacological management of neuropathic pain in older adults: a systematic review
687	3	Emerging medical applications based on non-ionizing electromagnetic fields from 0 Hz to 10 THz
688	3	Effects of pulsed electromagnetic fields on lipid peroxidation and antioxidant levels in blood and liver of diabetic rats
689	3	Cellular mechanisms of electromagnetic field in traumatic brain injury
690	3	Pulsed Electromagnetic field therapy in the treatment of diabetic foot disease
691	4	Pulsed electromagnetic fields to reduce diabetic neuropathic pain and stimulate neuronal repair: a randomized controlled trial
692	4	Effectiveness of pulsed electromagnetic field therapy on pain, functional status, and quality of life in patients with chronic non-specific neck pain: A prospective …
693	4	Pain management with pulsed electromagnetic field (PEMF) treatment
694	4	The effect of pulsed electromagnetic frequency therapy on health-related quality of life in military service members with chronic low back pain
695	4	Efficiency of pulsed electromagnetic fields on pain, disability, anxiety, depression, and quality of life in patients with cervical disc herniation: a randomized controlled …
696	4	Pulsed magnetic field therapy in refractory neuropathic pain secondary to peripheral neuropathy: electrodiagnostic parameters—pilot study
697	4	The positive effect of pulse electromagnetic field therapy on pain and disability in chronic low back pain: a comparative study
698	4	Pulsed electromagnetic field therapy in the treatment of pain and other symptoms in fibromyalgia: A randomized controlled study
699	4	Pulsed magnetic field treatment as antineuropathic pain therapy
700	4	Efficacy of pulsed electromagnetic field on pain and nerve conduction velocity in patients with diabetic neuropathy
701	4	Efficacy of pulsed electromagnetic field on pain and physical function in patients with low back pain: A systematic review and meta-analysis
702	4	Electromagnetic field therapy: a rehabilitative perspective in the management of musculoskeletal pain–a systematic review
703	4	Pulsed electromagnetic field therapy effectiveness in low back pain: A systematic review of randomized controlled trials
704	4	Pulsed electromagnetic fields for post-appendicectomy pain management: a randomized, placebo-controlled trial
705	4	The Therapeutic Potential of Pulsed Electromagnetic Fields (PEMF) and Low-Intensity Pulsed Ultrasound (LIPUS) in Peripheral Nerve Regeneration: A …
706	4	Evaluation of pulsed electromagnetic field therapy for the treatment of chronic postoperative pain following lumbar surgery: a pilot, double-blind, randomized, sham …
707	4	Low-energy pulsed electromagnetic field therapy reduces pain in fibromyalgia: A randomized single-blind controlled pilot study
708	4	Pain and functional scores in patients affected by knee OA after treatment with pulsed electromagnetic and magnetic fields: a meta-analysis
709	4	Pulsed Electromagnetic Field Treatment as a Non-Pharmacological, Non-Invasive Treatment for Chronic Back Pain: Promising Results from a Randomized …
710	4	The Effect of Pulsed Electromagnetic Field Therapy on Fatigue, Depression, and Quality of Life in Multiple Sclerosis: A Systematic Review of Randomized …
711	4	Pulsed electromagnetic field (PEMF) as an adjunct therapy for pain management in interstitial cystitis/bladder pain syndrome
712	4	Effect of pulsed electromagnetic field on nonspecific low back pain patients: a randomized controlled trial
713	4	Evaluating Noninvasive Pulsed Electromagnetic Field Therapy for Joint and Soft Tissue Pain Management: A Prospective, Multi-center, Randomized Clinical Trial
714	4	Effect of pulsed electromagnetic field therapy on experimental pain: a double-blind, randomized study in healthy young adults
715	4	Lack of analgesic effects of transcranial pulsed electromagnetic field stimulation in neuropathic pain patients: A randomized double-blind crossover trial
716	4	Pulsed electromagnetic fields in knee osteoarthritis: a double blind, placebo-controlled, randomized clinical trial
717	4	A comparative study between transcutaneous electrical nerve stimulation and pulsed electromagnetic field therapy in the management of post-herpetic …
718	4	Electrical stimulation and electromagnetic field use in patients with diabetic neuropathy: systematic review and meta-analysis
719	4	Electrotherapy for the treatment of painful diabetic peripheral neuropathy: a review.
720	4	The effects of extremely low-frequency pulsed electromagnetic fields on analgesia in the nitric oxide pathway
721	4	The management of intractable pain with adjuvant pulsed electromagnetic field therapy
722	4	Assessing the effects of pulsed electromagnetic therapy on painful diabetic distal symmetric peripheral neuropathy: a double-blind randomized controlled trial
723	4	Efficacy of Pulsed Electromagnetic Field Therapy for Pain Management After Impacted Mandibular Third Molar Surgery. A Randomized Clinical Trial
724	4	Evaluation of the efficacy of pulsed electromagnetic field in the management of patients with diabetic polyneuropathy
725	4	Efficacy of pulsed electromagnetic field on pain and function in chronic mechanical neck pain: A randomized controlled trial
726	4	Non-pharmacological management of painful peripheral neuropathies: a systematic review
727	4	Network Meta-analysis of Randomized Controlled Trials Assessing Neuromodulation Therapies for Painful Diabetic Neuropathy
728	4	Influence of low level laser therapy versus pulsed electromagnetic field on diabetic peripheral neuropathy
729	4	Effectiveness of monopolar dielectric transmission of pulsed electromagnetic fields for multiple sclerosis–related pain: A pilot study
730	4	Clinical Efficacy of Pulsed Electromagnetic Field Therapy on Thumb Carpometacarpal Joint Pain: A Double-Blind, Randomized, Controlled Trial
731	4	Effect of pulsed electromagnetic fields on clinical signs and quality of life in patients with hemophilic arthropathy of the knee joint: a randomized controlled trial
732	4	Pulsed electromagnetic field therapy for pain control in dogs with hip osteoarthritis: A randomized clinical study
733	4	Pulsed Electromagnetic fields for postsurgical pain management in women undergoing cesarean section: a randomized, double-blind, placebo-controlled trial
734	4	Potential Use of Pulsed Electromagnetic Field in Musculoskeletal Disorders: A Narrative Review
735	4	A pulsed electromagnetic field therapy device for non-specific low back pain: a pilot randomized controlled trial
736	4	Pulsed Electromagnetic Field Therapy in The Treatment of Charcot Foot Ulcer: A Narrative Review
737	4	Pulsed Electromagnetic Field Therapy in The Treatment of Charcot Foot Ulcer: A Narrative Review.
738	4	Exposure to a specific pulsed low‐frequency magnetic field: a double‐blind placebo‐controlled study of effects on pain ratings in rheumatoid arthritis and fibromyalgia …
739	4	Effectiveness of Electromagnetic Field Therapy in Mechanical Low Back Pain: A Randomized Controlled Trial
740	4	Effects of extremely low frequency pulsed electromagnetic field added to kinesitherapy procedure on quality of life in patients with end stage renal disease on dialysis
741	4	Statistical Analysis of the Effect of Pulsed Electromagnetic Field on Pain-Related Outcomes in Patients with Fibromyalgia
742	4	The use of pulsed electromagnetic fields with complex modulation in the treatment of patients with diabetic polyneuropathy
743	4	Effect of electromagnetic therapy versus low-level laser therapy on diabetic patients with trigeminal neuralgia: a randomized control trial
744	4	The role of electrotherapy in the treatment of symptoms of diabetic peripheral neuropathy
745	4	Evaluation of the efficacy of pulsed electromagnetic therapy in the treatment of back pain: a randomized controlled trial in a tertiary hospital in Nigeria.
746	4	Platelet-Rich Plasma Combined with a Low-Frequency Pulsed Electromagnetic Field Alleviates Sciatic Nerve Injury by Regulating the AMPK/mTOR Signaling …
747	4	Effect of Pulsed Electromagnetic Field Treatment on Alleviation of Lumbar Myalgia: A Single Center, Randomized, Double-blind, Sham-controlled Pilot Trial Study: A …
748	4	Neuroprotective and anti-neuropathic actions of pulsed magnetic fields with low frequencies in rats with chronic peripheral neuropathic pain
749	4	Effects of electrotherapy in neuropathic pain management in patients with diabetic peripheral neuropathy: A narrative review
750	4	Evaluation of the analgesic efficacy of a Bioelectronic device in non-specific chronic low back Pain with Neuropathic Component. A Randomized Trial
751	4	Electrotherapy Interventions for Diabetic Peripheral Neuropathy
752	4	Peripheral magnetic stimulation for chronic peripheral neuropathic pain: A systematic review and meta‐analysis
753	4	The effects of the physical procedures in patients with diabetic neuropathy
754	4	A Review of the Literature on Performance of Pemf Therapy in Decreasing Pain and Promoting Wound Healing
755	4	Comparison of the effectiveness of interferential current and PEMF treatments in patients with chronic mechanical low back pain
756	4	Neuromodulation for pain management in the inpatient setting: a narrative review
757	4	Low-frequency pulsed electromagnetic field therapy in fibromyalgia: a randomized, double-blind, sham-controlled clinical study
758	4	PEMF: a survey of clinical and individual uses and perceptions
759	4	Pulsed electromagnetic fields improve pain management and clinical outcomes after medial unicompartmental knee arthroplasty: A prospective randomised …
760	4	MANAGEMENT OF DIABETIC PERIPHERAL NEUTOPATHY (DPN) USING LOW FREQUENCY PULSED ELECTRO MAGNETIC FIELD (LF-PEMF)
761	4	The Role of Transcranial Magnetic Stimulation and Peripheral Magnetic Field Therapy in Chemotherapy-Induced Peripheral Neuropathy: A Narrative Review
762	4	Comparison of the efficiency of pulsed electromagnetic field and transcutaneous electric nerve stimulation in reducing pain during initial orthodontic teeth alignment: A …
763	4	A randomized, double‐blind, placebo‐controlled clinical trial using a low‐frequency magnetic field in the treatment of musculoskeletal chronic pain
764	4	Short-Term impacts of pulsed electromagnetic field therapy in middle-aged university's employees with non-specific low back pain: A pilot study
765	4	Pulsed Electromagnetic Field (PEMF) Therapy in Management of Musculo-Skeletal Diseases (MSD)
766	4	Neuropathic Pain Relief Through Transcutaneous Electrical Neuromuscular Stimulation: Insights From a Systematic Review and Meta‐Analysis of Clinical Evidence
767	4	The efficacy of adding electromagnetic therapy or laser therapy to medications in patients with diabetic peripheral neuropathy
768	4	Magnetic pulse treatment for knee osteoarthritis: a randomised, double-blind, placebo-controlled study
769	4	Effectiveness of Biomodulator in treating chronic pain and reducing medications pain and reducing medications
770	4	Therapeutic effects of whole‐body devices applying pulsed electromagnetic fields (PEMF): A systematic literature review
771	4	Effects of pulsed electromagnetic fields on postoperative pain: a double-blind randomized pilot study in breast augmentation patients
772	4	Effect of Pulsed Electromagnetic Field on Pain, Stiffness, Physical Functioning in Patient with Knee Osteoarthritis: A Narrative Review
773	4	Pulsed magnetic Field treatment for calming Neuroinflammation in Pain conditions
774	4	Control tissue regeneration and pelvic pain and neuroinflammation with the use of PEMF and modulation of non-neuronal cells.
775	4	Descriptive Exploratory Study of Individuals' Use of Pulsed Electromagnetic Fields, the Micro-Pulse, for Pain Relief
776	4	Effect of electromagnetic field therapy on neck pain and proprioception in cervical radiculopathy patients: A randomized controlled trial
777	4	Electromagnetic Field Devices and Their Effects on Nociception and Peripheral Inflammatory Pain Mechanisms.
778	4	Effects of pulsed low-frequency magnetic field therapy on pain intensity in patients with musculoskeletal chronic low back pain: study protocol for a randomised double …
779	4	An open-label pilot study of pulsed electromagnetic field therapy in the treatment of failed back surgery syndrome pain
780	4	Innovative therapy for diabetic foot: synergism of Superpulsed Laser with Pulsed Magnetic Field in the Treatment of wounds and Osteomyelitis
781	4	Is there a role of pulsed electromagnetic fields in management of patellofemoral pain syndrome? Randomized controlled study at one year follow‐up
782	4	Non-invasive neuromodulation effects on painful diabetic peripheral neuropathy: a systematic review and meta-analysis
783	4	Effect of magnetic therapy on balance deficits in patients with diabetic poly neuropathy: Randomized Controlled Trial
784	4	Electromagnetic field as a pain relieving modality: A review of the current literature
785	4	Efficacy of pulsed electromagnetic field therapy in the treatment of knee osteoarthritis: A double-blind, randomized-controlled trial
786	4	Pulsed magnetic field therapy in fibromyalgia: a randomised controlled study
787	4	Local administration of electromagnetic field as add-on therapy in the treatment of chronic facial pain: a pilot study
788	4	The effects of pulsed electromagnetic field therapy on muscle strength and pain in patients with end-stage knee osteoarthritis: A randomized controlled trial
789	4	Chronic facial pain in fibromyalgia: May electromagnetic field represent a promising new therapy? A pilot randomized-controlled study
790	4	The Pulsed Electromagnetic Field Therapy (PEMF) Book: An introduction to current research & developments

## Sheet: NO REPEATED
ID	OPCION	TITULOS		TITULOS
497	2	A comparative study between transcutaneous electrical nerve stimulation and pulsed electromagnetic field therapy in the management of post-herpetic neuralgia of the sciatic nerve		A comparative study between transcutaneous electrical nerve stimulation and pulsed electromagnetic field therapy in the management of post-herpetic neuralgia of the sciatic nerve
656	3	A comprehensive assessment and management program for diabetic ulcer		A prospective, randomised, controlled, double blinded, cross-over study on the effect of a single session of pulsed electromagnetic field therapy on signs of hip osteoarthritis in dogs
455	1	A Novel Approach to Plantar Fasciitis Treatment: Pulsed Electromagnetic Field (PEMF) Therapy		A randomized controlled trial of the effects of a combination of static and dynamic magnetic fields on carpal tunnel syndrome
420	1	A pulsed electromagnetic field therapy device for non-specific low back pain: a pilot randomized controlled trial		A randomized, double-blind, placebo-controlled clinical trial using a low-frequency magnetic field in the treatment of musculoskeletal chronic pain
545	2	A randomized controlled trial of the effects of a combination of static and dynamic magnetic fields on carpal tunnel syndrome		A randomized, double-blind, placebo-controlled trial of simultaneous static and time-varying electromagnetic fields (PEMF) on neuropathic pain (NP) in painful diabetic neuropathy (DNP)
457	1	A randomized, double‐blind, placebo‐controlled clinical trial using a low‐frequency magnetic field in the treatment of musculoskeletal chronic pain		A Study to Evaluate PEMF Therapy on Experimentally Inducted Pain in Subjects With Painful Peripheral Diabetic Neuropathy
624	3	A Randomized, Sham-Controlled, Double-Blind Pilot Study of Pulsed Electromagnetic Field Therapy to Evaluate Small Fiber Nerve Growth and Function and Skin Perfusion in Subjects with Painful Peripheral Diabetic Neuropathy		A Trial for the Use of a Pulsed Electromagnetic Field Device to Assist Management of Type 2 Diabetes
567	2	A Retrospective Assessment of Neuropathic Pain in Response to Intraneural Facilitation® Therapy and Neurovascular Index-Guided Food Elimination		Analgesia-enhancing effects of repetitive transcranial magnetic stimulation on neuropathic pain after spinal cord injury: An fNIRS study
754	4	A Review of the Literature on Performance of Pemf Therapy in Decreasing Pain and Promoting Wound Healing		Are SPA therapy and pulsed electromagnetic field therapy effective for chronic neck pain? Randomised clinical trial First part: clinical evaluation | Y a-t-il un effet des soins thermaux et des champs électromagnétiques pulsés sur la cervicalgie chronique ? Essai clinique randomisé Première partie : étude clinique
442	1	AB0958 LOW-ENERGY PULSED ELECTROMAGNETIC FIELD THERAPY REDUCES PAIN IN FIBROMYALGIA: A RANDOMIZED SINGLE-BLIND CONTROLLED PILOT STUDY		Are SPA therapy and pulsed electromagnetic field therapy effective for chronic neck pain? Randomised clinical trial. Second part: medicoeconomic approach | Y a-t-il un effet des soins thermaux et des champs électromagnétiques pulsés sur la cervicalgie chronique ? Essai clinique randomisé. Deuxième partie : approche médicoéconomique
651	3	Advances in the clinical application of noninvasive physical therapy for treating spinal cord injury: A narrative review		Assessing the Effects of Pulsed Electromagnetic Therapy on Painful Diabetic Distal Symmetric Peripheral Neuropathy: A Double-Blind Randomized Controlled Trial
546	2	An integrative review of pulsed electromagnetic field therapy (PEMF) and wound healing		Benign Evolution of Complex Regional Pain Syndrome (CRPS) Type 1 in Patients Treated with Intravenous Neridronate: A Single-Center Real-Life Experience
537	2	An Investigation of the Effects of Pulsed Electromagnetic Field Therapy on Plantar Skin Blood Perfusion in People with Diabetes Mellitus Type 2: A Pilot Study		Bimodal vs Unimodal High-Intensity Pulsed Electromagnetic Field Therapy in Older Adults With Knee Osteoarthritis
553	2	An open-label pilot study of pulsed electromagnetic field therapy in the treatment of failed back surgery syndrome pain		Bone marrow-derived cells and biophysical stimulation for talar osteochondral lesions: A randomized controlled study
666	3	Application and progress of magnetic field therapy for spinal cord injury		CLINICAL TRIALS IN PROGRESS: INVESTIGATION OF NONINVASIVE PULSED ELECTROMAGNETIC FIELD (PEMF) THERAPY FOR FEMALE PATIENTS WITH INTERSTITIAL CYSTITIS/BLADDER PAIN SYNDROME (IC/BPS
484	1	Applications of pulsed electromagnetic field therapy in skeletal-muscle system: an integrative review		Combination of local transplantation of in vitro bone-marrow stromal cells and pulsed electromagnetic fields accelerate functional recovery of transected sciatic nerve regeneration: A novel approach in transected nerve repair
503	2	Assessing the effects of pulsed electromagnetic therapy on painful diabetic distal symmetric peripheral neuropathy: a double-blind randomized controlled trial		Comparison of Short-Term Effects of Extracorporeal Shock Wave Therapy, Low-Level Laser Therapy and Pulsed Electromagnetic Field Therapy in Knee Osteoarthritis: A Randomized Controlled Study
658	3	Biomechanical assessment and electromagnetic intervention for diabetic ulcers		Comparison of Two Electrotherapy Methods on Chronic Low Back Pain
670	3	Biomechanical microenvironmental stimulating effect of pulsed electromagnetic field on the regeneration of crush injured rat sciatic nerve		Correlation of epidermal nerve fiber density (ENFD) changes and anti-nociceptive effect following simultaneous exposure to static and time-varying electromagnetic fields (PEMF) in painful diabetic neuropathy (DPN)
557	2	Can pulsed electromagnetic field (PEMF) be a potential treatment for promoting angiogenesis in diabetic brain?		Crossing the boundaries of traditional therapy: a study of the potential of laserobaria in wound healing — basis of this therapy — a systematic review
689	3	Cellular mechanisms of electromagnetic field in traumatic brain injury		Dexmedetomidine reduces shivering during mild hypothermia in waking subjects
789	4	Chronic facial pain in fibromyalgia: May electromagnetic field represent a promising new therapy? A pilot randomized-controlled study		Does sacral pulsed electromagnetic field therapy have a better effect than transcutaneous electrical nerve stimulation in patients with neurogenic overactive bladder?
412	1	Clinical Efficacy of Pulsed Electromagnetic Field Therapy on Thumb Carpometacarpal Joint Pain: A Double-Blind, Randomized, Controlled Trial		Dual Field PEMF Therapy in Lower Extremity Painful Diabetic Distal Symmetric Peripheral Neuropathy
551	2	Clodronate changes neurobiological effects of pulsed magnetic field on diabetic rats with peripheral neuropathy		Effect of electroacupuncture combined with osteoporosis treatment apparatus on bone metabolism in patients with spinal cord injury
671	3	Combination of Local Transplantation of In Vitro Bone-marrow Stromal Cells and Pulsed Electromagnetic Fields Accelerate Functional Recovery of Transected Sciatic Nerve Regeneration: A Novel Approach in Transected Nerve Repair		Effect of Electromagnetic field and laser on Stroke
573	2	Comparative analysis of the effects combined physical procedures and alpha-lipoic acid on the electroneurographic parameters of patients with distal sensorimotor diabetic polyneuropathy		Effect of Electromagnetic Field Therapy on Neck Pain and Proprioception in Cervical Radiculopathy Patients: a Randomized Controlled Trial
586	2	Comparative study of the efficacy of pulsed electromagnetic field and low level laser therapy on mitogen-activated protein kinases		Effect of electromagnetic therapy versus low-level laser therapy on diabetic patients with trigeminal neuralgia: a randomized control trial
755	4	Comparison of the effectiveness of interferential current and PEMF treatments in patients with chronic mechanical low back pain		Effect of interval training and electromagnetic field therapy on functional balance and peripheral arterial disease severity in patients with diabetic polyneuropathy: randomised controlled trial
762	4	Comparison of The Efficiency of Pulsed Electromagnetic Field and Transcutaneous Electric Nerve Stimulation in Reducing Pain During Initial Orthodontic Teeth Alignment: A Single-Blind, Randomized Control Trial		Effect of photon electromagnetic device in patients with neck pain
425	1	Comprehensive assessment and pulsed electromagnetic therapy for diabetic peripheral neuropathy		Effect of Pulsed Electromagnetic Field on Healing of Mandibular Fracture: A Preliminary Clinical Study
435	1	Control tissue regeneration and pelvic pain and neuroinflammation with the use of PEMF and modulation of non-neuronal cells		Effect of pulsed electromagnetic field on motor and sensory function in patients with incomplete spinal cord injury
672	3	Controversies related to electromagnetic field exposure on peripheral nerves		Effect of pulsed electromagnetic field therapy on experimental pain: A double-blind, randomized study in healthy young adults
648	3	Co-treatment effect of pulsed electromagnetic field (PEMF) with human dental pulp stromal cells and FK506 on the regeneration of crush injured rat sciatic nerve		Effect of Pulsed Electromagnetic Therapy on Chronic Dysphagia in Elderly Post-stroke Patients
632	3	Co-treatment Effect of Pulsed Electromagnetic Field with Human Dental Pulp Stromal Cells and FK506 on the Regeneration of Crush Injured Rat Sciatic Nerve		EFFECT OF PULSED MAGNETIC FIELD VERSUS LOW LEVEL LASER THERAPY ON FUNCTIONAL DISABILITY IN CHILDREN WITH POLYARTICULAR JUVENILE IDIOPATHIC ARTHRITIS
446	1	Coupling of pulsed electromagnetic fields (PEMF) therapy to molecular grounds of the cell		Effect of pulsed magnetic fields on endogenous neural stem cell factors in the brain after craniocerebral injury
477	1	Descriptive Exploratory Study of Individuals' Use of Pulsed Electromagnetic Fields, the Micro-Pulse, for Pain Relief		Effect of Pulsing Electrical Fields on Lower Extremity Diabetic Neuropathy: a Pilot, Open-Label Study
678	3	Design and Development of Therapy Based Neuro-Impulse Socks for Augmenting Blood Flow in Diabetic Peripheral Neuropathy Patients		Effect of spinal pulsed electromagnetic field on Hmaz/Mmax ratio in hemiplegic patients after stroke
540	2	Dirençli diyabetik nöropatik ağrıda puls elektromanyetik alan tedavisinin etkinliği		Effectiveness of frequency-modulated electromagnetic neural stimulation in the treatment of painful diabetic neuropathy
572	2	Do magnetic fields have a place in treating vascular complications in diabetes?		Effectiveness of monopolar dielectric transmission of pulsed electromagnetic fields for multiple sclerosis-related pain: a pilot study
676	3	Does sacral pulsed electromagnetic field therapy have a better effect than transcutaneous electrical nerve stimulation in patients with neurogenic overactive bladder?		Effects of osteopathic manipulative treatment and bio-electromagnetic energy regulation therapy on lower back pain
776	4	Effect of electromagnetic field therapy on neck pain and proprioception in cervical radiculopathy patients: A randomized controlled trial		Effects of pulsed electromagnetic field and retrowalking in patients with chronic non-specific low back pain: a pilot study / Efeitos do campo eletromagnético pulsado e do retrowalking em pacientes com dor lombar crônica inespecífica: um estudo piloto
424	1	Effect of electromagnetic therapy versus low-level laser therapy on diabetic patients with trigeminal neuralgia: a randomized control trial		Effects of Transcranial Magnetic Stimulation (TMS) and Stimulus Controllability on Pain Perception
505	2	Effect of interval training and electromagnetic field therapy on functional balance and peripheral arterial disease severity in patients with diabetic polyneuropathy: randomised controlled trial		EFFICACY OF PULSED ELECTROMAGNETIC FIELD (PEMF) THERAPY FOR PELVIC PAIN REDUCTION AND SYMPTOM IMPROVEMENT IN INTERSTITIAL CYSTITIS: a PILOT STUDY
783	4	Effect of magnetic therapy on balance deficits in patients with diabetic poly neuropathy: Randomized Controlled Trial		Efficacy of Pulsed Electromagnetic Field and Heparin/Bupivacaine Instillations
445	1	Effect of magnetic therapy on balance deficits in patients with diabetic polyneuropathy: Randomized Controlled Trial		Efficacy of pulsed electromagnetic field therapy in the treatment of knee osteoarthritis: A double-blind, randomized-controlled trial
566	2	Effect of photobiomodulation on neuropathic pain of diabetic origin: a narrative review of the literature		Efficiency of High Power Laser Versus Pulsed Electromagnetic Therapy on Hemiplegic Shoulder Pain
472	1	Effect of pulsed electromagnetic energy therapy on pain and function in participants with knee osteoarthritis		Efficiency of Pulsed Electromagnetic Field & Neuromuscular Electrical Stimulation on Hemiplegic Shoulder Pain
712	4	Effect of pulsed electromagnetic field on nonspecific low back pain patients: a randomized controlled trial		Efficiency of pulsed electromagnetic field and neuromuscular electrical stimulation on painful shoulder following stroke | Eficiência do campo eletromagnético pulsado e da estimulação elétrica neuromuscular em ombro doloroso após acidente vascular cerebral
772	4	Effect of Pulsed Electromagnetic Field on Pain, Stiffness, Physical Functioning in Patient with Knee Osteoarthritis: A Narrative Review		Electromagnetic fields in patients with chronic low-back pain: A double-blind randomized placebo-controlled two-centre study
535	2	Effect of pulsed electromagnetic field therapy on experimental pain: a double-blind, randomized study in healthy young adults		Evaluation of pulsed electromagnetic field therapy for the treatment of chronic postoperative pain following lumbar surgery: A pilot, double-blind, randomized, sham-controlled clinical trial
453	1	Effect of pulsed electromagnetic field therapy on pain, pressure pain threshold, and pain-free grip strength in participants with lateral epicondylitis		Evaluation of the efficacy of pulsed electromagnetic field in the management of patients with diabetic polyneuropathy
423	1	Effect of Pulsed Electromagnetic Field Treatment on Alleviation of Lumbar Myalgia; A Single Center, Randomized, Double-blind, Sham-controlled Pilot Trial Study		Exploring Mitochondrial Interactions with Pulsed Electromagnetic Fields: An Insightful Inquiry into Strategies for Addressing Neuroinflammation and Oxidative Stress in Diabetic Neuropathy
458	1	Effect of pulsed electromagnetic fields on clinical signs and quality of life in patients with hemophilic arthropathy of the knee joint: a randomized controlled trial		Exposure to a specific pulsed low-frequency magnetic field: a double-blind placebo-controlled study of effects on pain ratings in rheumatoid arthritis and fibromyalgia patients
673	3	Effect of targeted pulsed electromagnetic field therapy on canine postoperative hemilaminectomy: a double-blind, randomized, placebo-controlled clinical trial		Frequency Rhythmic Electrical Modulation System (FREMS) to alleviate painful diabetic peripheral neuropathy: A pilot, randomised controlled trial (The FREMSTOP study)
769	4	Effectiveness of Biomodulator in treating chronic pain and reducing medications pain and reducing medications		Frequency-dependent effects of sequenced pulsed magnetic field on experimental diabetic neuropathy
447	1	Effectiveness of Electromagnetic Field Therapy in Mechanical Low Back Pain: A Randomized Controlled Trial		Frequency-modulated electromagnetic neural stimulation (FREMS) as a treatment for symptomatic diabetic neuropathy: results from a double-blind, randomised, multicentre, long-term, placebo-controlled clinical trial
523	2	Effectiveness of monopolar dielectric transmission of pulsed electromagnetic fields for multiple sclerosis–related pain: A pilot study		Helping Cancer Patients Manage Neuropathy Symptoms From Chemotherapy With a Low-Intensity, Low-Risk Cranial PEMF Device
570	2	Effectiveness of Photobiomodulation Therapy on Neuropathic Pain, Nerve Conduction and Plantar Pressure Distribution in Diabetic Peripheral Neuropathy - A Systematic Review		Impact of low frequency pulsed magnetic fields on pain intensity, quality of life and sleep disturbances in patients with painful diabetic polyneuropathy
462	1	Effectiveness of pulsed electromagnetic field therapy in the management of osteoarthritis of the knee: a meta-analysis of randomized controlled trials		Impact of low-frequency pulsed magnetic fields on defensin and CRP concentrations in patients with painful diabetic polyneuropathy and in healthy subjects
692	4	Effectiveness of pulsed electromagnetic field therapy on pain, functional status, and quality of life in patients with chronic non-specific neck pain: A prospective, randomized-controlled study		Increases in microvascular perfusion and tissue oxygenation via pulsed electromagnetic fields in the healthy rat brain
516	2	Effects of electrotherapy in neuropathic pain management in patients with diabetic peripheral neuropathy: A narrative review		Influence of alternating low frequency - Magnetic fields in patients with diabetic polyneuropathy - Pilot study
576	2	Effects of extreme low frequency pulsed electromagnetic field added to kinesitherapy procedure on quality of life in patients with end stage renal disease on dialysis		Influence of pulsed electromagnetic field (PEMF) therapy on osteoarthritis in dogs
474	1	Effects of extremely low frequency pulsed electromagnetic field added to kinesitherapy procedure on quality of life in patients with end stage renal disease on dialysis		INTERDISCIPLINARY CONSENSUS ON THE USE OF HIGH-INTENSITY PULSED ELECTROMAGNETIC FIELD THERAPY IN THE TREATMENT OF NEUROGENIC PELVIC PAIN
395	1	Effects of PEMF (pulsed electromagnetic field) stimulation on chronic pain and anxiety utilizing decreased treatment frequency and duration application		Investigation of the effects of spinal pulsed electromagnetic field on spasticity of lower extremity and alpha motoneuron excitability in hemiplegic patients using Hmax/Mmax ratio
473	1	Effects of PEMF and LIPUS therapy on the expression of genes related to peripheral nerve regeneration in Schwann cells		Is magnetotherapy applied to bilateral hips effective in Ankylosing spondylitis patients? A randomized, double-blind, controlled study
650	3	Effects of peripheral electromagnetic fields on spasticity: a systematic review		Lack of analgesic effects of transcranial pulsed electromagnetic field stimulation in neuropathic pain patients: A randomized double-blind crossover trial
556	2	Effects of physical therapy on electrodiagnostic parameters and quality of life of patients with distal symmetric sensorimotor diabetic polyneuropathy		Low frequency pulsed electromagnetic field promotes differentiation of oligodendrocyte precursor cells through upregulation of miR-219-5p in vitro
434	1	Effects of pulsed electromagnetic field and swimming exercise on rats with experimental sciatic nerve injury		Low-frequency Pulsed Electromagnetic Field Therapy in Fibromyalgia A Randomized, Double-blind, Sham-controlled Clinical Study
489	1	Effects of Pulsed Electromagnetic Field Therapy and Photontherapy in Cervicobrachialgia: A Randomized Controlled Trial		Low-frequency Pulsed Electromagnetic Fields (ELF-MF) as Treatment for Acute Ischemic Stroke
688	3	Effects of pulsed electromagnetic fields on lipid peroxidation and antioxidant levels in blood and liver of diabetic rats		Management of diabetic peripheral neuropathy using low frequency pulsed electromagnetic field
771	4	Effects of pulsed electromagnetic fields on postoperative pain: a double-blind randomized pilot study in breast augmentation patients		Medical relevance of magnetic fields in pain therapy
480	1	Effects of pulsed low-frequency magnetic field therapy on pain intensity in patients with musculoskeletal chronic low back pain: study protocol for a randomised double-blind placebo-controlled trial		Modulation of Heart Rate Variability following PAP Ion Magnetic Induction Intervention in Subjects with Chronic Musculoskeletal Pain: A Pilot Randomized Controlled Study
409	1	Efficacy of pulsed electromagnetic field on pain and function in chronic mechanical neck pain: A randomized controlled trial		Modulation of long-term potentiation-like cortical plasticity in the healthy brain with low frequency-pulsed electromagnetic fields
392	1	Efficacy of pulsed electromagnetic field on pain and nerve conduction velocity in patients with diabetic neuropathy		Natural Neurostimulation for Chronic Pain Management: A Case Series of 3 Patients with Dysmenorrhea and Menstrual Migraine
405	1	Efficacy of pulsed electromagnetic field on pain and physical function in patients with low back pain: A systematic review and meta-analysis		Network Meta-analysis of Randomized Controlled Trials Assessing Neuromodulation Therapies for Painful Diabetic Neuropathy
467	1	Efficacy of Pulsed Electromagnetic Field Therapy for Pain Management After Impacted Mandibular Third Molar Surgery A Randomized Clinical Trial		New procedure of high-frequency repetitive transcranial magnetic stimulation for central neuropathic pain: a placebo-controlled randomized crossover study
468	1	Efficacy of pulsed electromagnetic field therapy in the treatment of knee osteoarthritis: A double-blind, randomized-controlled trial		Nociceptive Pain Fiber Response
470	1	Efficiency of pulsed electromagnetic field and neuromuscular electrical stimulation on painful shoulder following stroke		Non-invasive neuromodulatory therapies applied in trigeminal neuralgia
695	4	Efficiency of pulsed electromagnetic fields on pain, disability, anxiety, depression, and quality of life in patients with cervical disc herniation: a randomized controlled study		Non-pharmacological approach to neuropathic pain: the use of repetitive transcranial magnetic stimulation
498	2	Electrical stimulation and electromagnetic field use in patients with diabetic neuropathy: systematic review and meta-analysis		Non-pharmacological treatment of diabetic polyneuropathy by pulse electromagnetic field
784	4	Electromagnetic field as a pain relieving modality: A review of the current literature		Oska pulse: A new method of pain management
777	4	Electromagnetic Field Devices and Their Effects on Nociception and Peripheral Inflammatory Pain Mechanisms		PAPIMI Short Effect on Pain Perception and Heart Rate Variability in Chronic Musculoskeletal Pain: A Pilot Study
680	3	Electromagnetic field stimulation attenuates phasic nociception after complete spinal cord injury in rats		Patient Semi-specific Computational Modeling of Electromagnetic Stimulation Applied to Neuroprotective Treatments in Acute Ischemic Stroke
702	4	Electromagnetic field therapy: a rehabilitative perspective in the management of musculoskeletal pain–a systematic review		PEMF and PEC Blocks in Mastectomy Reconstruction Patients
683	3	Electromagnetic fields as a non-invasive alternative therapy for the treatment of musculoskeletal diseases		Pemf Therapy for the Management of Diabetes in Obese Patients
677	3	Electromagnetic Therapy for Neurological and Neurodegenerative Diseases: I Peripheral Brain Stimulations		Platelet-Rich Plasma Combined with a Low-Frequency Pulsed Electromagnetic Field Alleviates Sciatic Nerve Injury by Regulating the AMPK/mTOR Signaling Pathway
504	2	Electrotherapy for the treatment of painful diabetic peripheral neuropathy: a review		Pulsed electromagnetic field (PEMF) as an adjunct therapy for pain management in interstitial cystitis/bladder pain syndrome
519	2	Electrotherapy Interventions for Diabetic Peripheral Neuropathy		Pulsed electromagnetic field stimulation therapy for Charcot foot ulcer: a randomized controlled trial
687	3	Emerging medical applications based on non-ionizing electromagnetic fields from 0 Hz to 10 THz		Pulsed electromagnetic field therapy for pain control in dogs with hip osteoarthritis: A randomized clinical study
640	3	Enhanced effect of combining bone marrow mesenchymal stem cells (BMMSCs) and pulsed electromagnetic fields (PEMF) to promote recovery after spinal cord injury in mice		Pulsed Electromagnetic Field Therapy for Pain Management in Interstitial Cystitis/Bladder Pain Syndrome: A Proof-of-Concept Case Series
713	4	Evaluating Noninvasive Pulsed Electromagnetic Field Therapy for Joint and Soft Tissue Pain Management: A Prospective, Multi-center, Randomized Clinical Trial		Pulsed electromagnetic field therapy in cytostatic-induced polyneuropathy | Pulsierende magnetfeldtherapie bei zytostatisch bedingter polyneuropathie
706	4	Evaluation of pulsed electromagnetic field therapy for the treatment of chronic postoperative pain following lumbar surgery: a pilot, double-blind, randomized, sham-controlled clinical trial		Pulsed electromagnetic field therapy in the treatment of pain and other symptoms in fibromyalgia: A randomized controlled study
750	4	Evaluation of the analgesic efficacy of a Bioelectronic device in non-specific chronic low back Pain with Neuropathic Component A Randomized Trial		Pulsed Electromagnetic Field Therapy Promotes Healing and Microcirculation of Chronic Diabetic Foot Ulcers: A Pilot Study
394	1	Evaluation of the efficacy of pulsed electromagnetic field in the management of patients with diabetic polyneuropathy		Pulsed Electromagnetic Field Therapy Versus Transcutaneous Electrical Nerve Stimulation in on Post-herpetic Neuralgia of the Sciatic Nerve
428	1	Evaluation of the efficacy of pulsed electromagnetic therapy in the treatment of back pain: a randomized controlled trial in a tertiary hospital in Nigeria		Pulsed Electromagnetic Fields for Analgesia Post Mastectomy
633	3	Exploring Mitochondrial Interactions with Pulsed Electromagnetic Fields: An Insightful Inquiry into Strategies for Addressing Neuroinflammation and Oxidative Stress in Diabetic Neuropathy		Pulsed electromagnetic fields to reduce diabetic neuropathic pain and stimulate neuronal repair: a randomized controlled trial
422	1	Exposure to a Specific Pulsed Low-Frequency Magnetic Field: A Double-Blind Placebo-Controlled Study of Effects on Pain Ratings in Rheumatoid Arthritis and Fibromyalgia Patients		Pulsed magnetic field therapy in refractory carpal tunnel syndrome: Electrodiagnostic parameters - Pilot study
681	3	Extremely low-frequency electromagnetic fields: A possible non-invasive therapeutic tool for spinal cord injury rehabilitation		Pulsed Magnetic Field Therapy in Refractory Neuropathic Pain Secondary to Peripheral Neuropathy: Electrodiagnostic Parameters - Pilot Study
426	1	Frequency-dependent effects of sequenced pulsed magnetic field on experimental diabetic neuropathy		Pulsed magnetic field treatment as antineuropathic pain therapy
528	2	High-Intensity Pulsed Magnetotherapy in the Rehabilitation Programme of Patients with Chemotherapy-Induced Peripheral Polyneuropathy: a Prospective Randomized Clinical Study		Pulsed Shortwave Therapy (ActiPatch®) Study in Chronic Low Back Pain (PSWT)
486	1	Ice and pulsed electromagnetic field to reduce pain and swelling after distal radius fractures		Randomized, prospective, and controlled clinical trial of pulsed electromagnetic field stimulation for cervical fusion
575	2	Identifying and Treating Neuropathic Pain in Dogs with Syringomyelia		Reduction of pain thresholds in fibromyalgia after very low-intensity magnetic stimulation: A double-blinded, randomized placebo-controlled clinical trial
657	3	Immunomodulatory effect of electromagnetic field in the treatment of traumatic brain injury		Repetitive transcranial magnetic stimulation for neuropathic pain: a randomized multicentre sham-controlled trial
564	2	Impact of pulsed electromagnetic field therapy on vascular function and blood pressure in hypertensive individuals		Response of male pudendal neuralgia to two different pulsed electromagnetic field therapy programs
399	1	Influence of low level laser therapy versus pulsed electromagnetic field on diabetic peripheral neuropathy		Role of adenosine receptors in clinical biophysics based on pulsed electromagnetic fields
429	1	Innovative therapy for diabetic foot: synergism of Superpulsed Laser with Pulsed Magnetic Field in the Treatment of wounds and Osteomyelitis		Short and Long Term Exposure to Unique, Time-Varying Pulsed Electro-Magnetic Fields in Refractory Carpal Tunnel Syndrome
479	1	Interdisciplinary consensus on the use of high-intensity pulsed electromagnetic field therapy in the treatment of neurogenic pelvic pain		Static magnetic field therapy for symptomatic diabetic neuropathy: A randomized, double-blind, placebo-controlled trial
476	1	Is there a role of pulsed electromagnetic fields in management of patellofemoral pain syndrome? Randomized controlled study at one year follow‐up		Study of PEMF to Evaluate VPT and Thermal Sensory in Subjects With Diabetic Peripheral Neuropathy
404	1	Lack of analgesic effects of transcranial pulsed electromagnetic field stimulation in neuropathic pain patients: A randomized double-blind crossover trial		Study to Evaluate the OrthoCor Active System for Pain Relief
787	4	Local administration of electromagnetic field as add-on therapy in the treatment of chronic facial pain: a pilot study		The change of HCN1/HCN2 mRNA expression in peripheral nerve after chronic constriction injury induced neuropathy followed by pulsed electromagnetic field therapy
641	3	Low frequency pulsed electromagnetic field promotes the recovery of neurological function after spinal cord injury in rats		The effect of a pulsed electromagnetic field with time on pain in muscle crushed rat model
475	1	Low frequency pulsed electromagnetic field—a viable alternative therapy for arthritis		The Effect of Electromagnetic Fields on Post-Operative Pain and Locomotor Recovery in Dogs with Acute, Severe Thoracolumbar Intervertebral Disc Extrusion: A Randomized Placebo-Controlled, Prospective Clinical Trial
707	4	Low-energy pulsed electromagnetic field therapy reduces pain in fibromyalgia: A randomized single-blind controlled pilot study		The effect of magnetic field radiation on pain, range of motion and disability in patients with neuropathic pain
654	3	Low-frequency pulsed electromagnetic field promotes functional recovery, reduces inflammation and oxidative stress, and enhances HSP70 expression following spinal cord injury		The effect of pulsed electromagnetic frequency therapy on health-related quality of life in military service members with chronic low back pain
444	1	Low-frequency pulsed electromagnetic field therapy in fibromyalgia: a randomized, double-blind, sham-controlled clinical study		The Effect of Reducing Soreness in Marathon Runners
448	1	Magnetic and Pulsed Magnetic (PEMF) Therapies		The effects of pulsed electromagnetic field treatment in pain due to diabetic polyneuropathy
482	1	Magnetic pulse treatment for knee osteoarthritis: a randomised, double-blind, placebo-controlled study		The effects of the physical procedures in patients with diabetic neuropathy
415	1	MANAGEMENT OF DIABETIC PERIPHERAL NEUROPATHY (DPN) USING LOW FREQUENCY PULSED ELECTROMAGNETIC FIELD (LF-PEMF) POST UNSATISFACTORY PHARMACOLOGICAL TREATMENT		The Use of Pulsed Electromagnetic Fields with Complex Modulation in the Treatment of Patients with Diabetic Polyneuropathy
400	1	MANAGEMENT OF DIABETIC PERIPHERAL NEUTOPATHY (DPN) USING LOW FREQUENCY PULSED ELECTRO MAGNETIC FIELD (LF-PEMF)		Time-Varying, Biaxial Magnetic Stimulation in Refractory Carpal Tunnel Syndrome: A Novel Approach. A Pilot Study
561	2	Management of neuropathic pain in dogs and cats		Two of three patients with multiple chemical sensitivity had less symptoms and secondary hyperalgesia after transcranially applied pulsed electromagnetic fields
544	2	Management of pudendal neuralgia with electrical stimulation A systematic review		Urodynamic impact of pulsed electromagnetic field therapy (PEMFT) on the neurogenic overactive bladder after partial spinal cord injury: a randomized controlled study
440	1	Mechanisms of action and effects of pulsed electromagnetic fields (PEMF) in medicine
490	1	MP18-06 EFFICACY OF PULSED ELECTROMAGNETIC FIELD (PEMF) THERAPY FOR PELVIC PAIN REDUCTION AND SYMPTOM IMPROVEMENT IN INTERSTITIAL CYSTITIS: A PILOT STUDY
517	2	Network Meta-analysis of Randomized Controlled Trials Assessing Neuromodulation Therapies for Painful Diabetic Neuropathy
411	1	Neurobiological effects of pulsed magnetic field on diabetes‐induced neuropathy
756	4	Neuromodulation for pain management in the inpatient setting: a narrative review
514	2	Neuropathic Pain Relief Through Transcutaneous Electrical Neuromuscular Stimulation: Insights From a Systematic Review and Meta‐Analysis of Clinical Evidence
402	1	Neuroprotective and anti-neuropathic actions of pulsed magnetic fields with low frequencies in rats with chronic peripheral neuropathic pain
682	3	New insights into bioelectronic medicines: A new approach to tackle diabetic peripheral neuropathy pain in clinics
559	2	Non-invasive and Non-pharmacological Methods for the Alleviation of Neuropathic Pain
534	2	Non-invasive neuromodulation effects on painful diabetic peripheral neuropathy: a systematic review and meta-analysis
582	2	Non-invasive neuromodulatory therapies applied in trigeminal neuralgia
569	2	Nonpharmacologic therapies in diabetic neuropathic pain: a review
583	2	Non-pharmacological management of neuropathic pain in older adults: a systematic review
508	2	Non-pharmacological management of painful peripheral neuropathies: a systematic review
493	2	Non-pharmacological treatment of diabetic polyneuropathy by pulse electromagnetic field
481	1	Novel Device Generating Static and Time-Varying Magnetic Fields in Refractory Diabetic Peripheral Neuropathy: Subset Analysis of Cohort with Long-Term Exposure in Nationwide, Double-Blind, Placebo-Controlled Trial
568	2	Novel protective effects of pulsed electromagnetic field ischemia/reperfusion injury rats
584	2	ON THE FUNCTIONAL STATUS OF PATIENTS WITH DIABETIC POLYNEUROPATHY
663	3	Optical assessment and electromagnetic therapy for peripheral blood circulation in people with diabetes
461	1	P38: Dual Field Pulsed Electromagnetic Therapy: A Non-Opioid Means of Reducing Pain in Diabetic Peripheral Neuropathy-Report of the RELIEF Trial
708	4	Pain and functional scores in patients affected by knee OA after treatment with pulsed electromagnetic and magnetic fields: a meta-analysis
393	1	Pain management with pulsed electromagnetic field (PEMF) treatment
449	1	PEMF Therapy Effects & Changes in Body Processes
758	4	PEMF: a survey of clinical and individual uses and perceptions
526	2	Peripheral magnetic stimulation for chronic peripheral neuropathic pain: A systematic review and meta‐analysis
580	2	Pharmacotherapy and non-invasive neuromodulation for neuropathic pain: a systematic review and meta-analysis
460	1	Pilot study: Pulsed electromagnetic field therapy (PEMFT) alleviates symptoms of osteoarthritis
502	2	Platelet-Rich Plasma Combined with a Low-Frequency Pulsed Electromagnetic Field Alleviates Sciatic Nerve Injury by Regulating the AMPK/mTOR Signaling Pathway
414	1	Potential Use of Pulsed Electromagnetic Field in Musculoskeletal Disorders: A Narrative Review
679	3	Progress of Low Frequency Pulsed Electromagnetic Fields against Neurological Disease
594	3	Pulsed Electro Magnetic Field (PEMF) Therapy, Madras Institute of Magnetobiology, Chennai-2016 Guidelines
636	3	Pulsed electromagnetic energy in management of chronic wounds: a systematic review
527	2	Pulsed electromagnetic field (PEMF) as an adjunct therapy for pain management in interstitial cystitis/bladder pain syndrome
577	2	Pulsed electromagnetic field (PEMF) promotes collagen fibre deposition associated with increased myofibroblast population in the early healing phase of diabetic wound
443	1	Pulsed Electromagnetic Field (PEMF) Therapy in Management of Musculo-Skeletal Diseases (MSD)
465	1	Pulsed electromagnetic field and exercises in patients with shoulder impingement syndrome: a randomized, double-blind, placebo-controlled clinical trial
655	3	Pulsed Electromagnetic Field Therapy
433	1	Pulsed electromagnetic field therapy as a complementary alternative for chronic pelvic pain management in an interstitial cystitis/bladder pain syndrome patient
403	1	Pulsed electromagnetic field therapy effectiveness in low back pain: A systematic review of randomized controlled trials
441	1	Pulsed electromagnetic field therapy for pain control in dogs with hip osteoarthritis: A randomized clinical study
466	1	Pulsed electromagnetic field therapy for the treatment of diabetic foot complications
419	1	Pulsed Electromagnetic Field Therapy in Relation to Motor Conduction Velocity of The Neuropathic Common Peroneal Nerve Post Burn
418	1	Pulsed Electromagnetic Field Therapy in The Treatment of Charcot Foot Ulcer: A Narrative Review
459	1	Pulsed Electromagnetic field therapy in the treatment of diabetic foot disease
698	4	Pulsed electromagnetic field therapy in the treatment of pain and other symptoms in fibromyalgia: A randomized controlled study
647	3	Pulsed electromagnetic field therapy promotes healing and microcirculation of chronic diabetic foot ulcers: a pilot study
439	1	Pulsed Electromagnetic Field Therapy Versus Extracorporeal Shock Wave Therapy in the Treatment of Iliohypogastric Neuralgia Postinguinal Herniorrhaphy
579	2	Pulsed Electromagnetic Field Therapy with Mark II Coil for Diabetic Neuropathy
413	1	Pulsed Electromagnetic Field Treatment as a NonPharmacological, Non-Invasive Treatment for Chronic Back Pain: Promising Results from a Randomized Controlled Trial and Review of Literature
416	1	Pulsed electromagnetic fields accelerate sensorimotor recovery following experimental disc herniation
548	2	Pulsed electromagnetic fields attenuate human musculocutaneous nerve damage induced by biceps eccentric contractions
437	1	Pulsed electromagnetic fields for post-appendicectomy pain management: a randomized, placebo-controlled trial
450	1	Pulsed Electromagnetic fields for postsurgical pain management in women undergoing cesarean section: a randomized, double-blind, placebo-controlled trial
759	4	Pulsed electromagnetic fields improve pain management and clinical outcomes after medial unicompartmental knee arthroplasty: A prospective randomised controlled trial
427	1	Pulsed electromagnetic fields in knee osteoarthritis: a double blind, placebo-controlled, randomized clinical trial
665	3	Pulsed electromagnetic fields to influence pain and muscle healing following muscle injury in rats
491	2	Pulsed electromagnetic fields to reduce diabetic neuropathic pain and stimulate neuronal repair: a randomized controlled trial
483	1	Pulsed electromagnetic therapy: literature review and current update
485	1	Pulsed magnetic field therapy in fibromyalgia: a randomised controlled study
408	1	Pulsed magnetic field therapy in refractory carpal tunnel syndrome: Electrodiagnostic parameters–pilot study
391	1	Pulsed Magnetic Field Therapy in Refractory Neuropathic Pain Secondary to Peripheral Neuropathy: Electrodiagnostic Parameters—Pilot Study
451	1	Pulsed magnetic field treatment ameliorates the progression of peripheral neuropathy by modulating the neuronal oxidative stress, apoptosis and angiogenesis in a rat model of experimental diabetes
397	1	Pulsed magnetic field treatment as antineuropathic pain therapy
431	1	Pulsed magnetic Field treatment for calming Neuroinflammation in Pain conditions
652	3	PULSED MAGNETIC THERAPY
588	2	Recent updates in the treatment of diabetic polyneuropathy
590	2	RELATIONSHIP BETWEEN BODY MASS INDEX AND GLYCAEMIC INDICES IN PREGNANCY
464	1	Repair
471	1	Repetitive 50 Hz pulsed electromagnetic field ameliorates the diabetes-induced impairments in the relaxation response of rat thoracic aorta rings
627	3	Research progress in different physical therapies for treating peripheral nerve injuries
668	3	Role of Pulsed Magnetic Field (PMF) Treatment in Geriatric Care
563	2	Safety and Tolerability of Weak Transcranial Stimulation with Pulsed Electromagnetic Fields in Neuropathic Pain Patients
574	2	Selected physical medicine interventions in the treatment of diabetic foot syndrome
587	2	Short term effect of PEMF magnetotherapy on chronic Low back pain
469	1	Short-Term impacts of pulsed electromagnetic field therapy in middle-aged university's employees with non-specific low back pain: A pilot study
421	1	Statistical Analysis of the Effect of Pulsed Electromagnetic Field on Pain-Related Outcomes in Patients with Fibromyalgia
667	3	STUDIES REVIEW
407	1	The change of HCN1/HCN2 mRNA expression in peripheral nerve after chronic constriction injury induced neuropathy followed by pulsed electromagnetic field therapy
539	2	The comparative evidence of efficacy of non-invasive brain and nerve stimulation in diabetic neuropathy: a systematic review and network meta-analysis
452	1	The Effect of a Pulsed Electromagnetic Field with Time on Pain in Muscle Crushed Rat Model
585	2	The effect of acupressure on polyneuropathy-related pain and sleep quality in patients with type 2 diabetes: A Randomised Controlled Trial
430	1	The Effect of Pulsed Electromagnetic Field Therapy on Fatigue, Depression, and Quality of Life in Multiple Sclerosis: A Systematic Review of Randomized Clinical Trials
694	4	The effect of pulsed electromagnetic frequency therapy on health-related quality of life in military service members with chronic low back pain
674	3	The effectiveness of pulsed electromagnetic field therapy in patients with shoulder impingement syndrome: A systematic review and meta-analysis of randomized controlled trials
562	2	The effectiveness of pulsed electromagnetic fields therapy for treatment of chronic pain
589	2	The effects of combined physical procedures on the functional status of patients with diabetic polyneuropathy
410	1	The effects of extremely low-frequency pulsed electromagnetic fields on analgesia in the nitric oxide pathway
478	1	The effects of pulsed electromagnetic field therapy on muscle strength and pain in patients with end-stage knee osteoarthritis: A randomized controlled trial
432	1	The Effects Of Pulsed Electromagnetic Field Treatment In Pain Due To Diabetic Polyneuropathy
531	2	The effects of the physical procedures in patients with diabetic neuropathy
488	1	The efficacy of adding electromagnetic therapy or laser therapy to medications in patients with diabetic peripheral neuropathy
436	1	The influence of spatial pulsed magnetic field application on neuropathic pain after tibial nerve transection in rat
543	2	The management of intractable pain with adjuvant pulsed electromagnetic field therapy
524	2	The positive effect of pulse electromagnetic field therapy on pain and disability in chronic low back pain: a comparative study
661	3	The preventive effects of pulsed electromagnetic fields on diabetic bone loss in streptozotocin-treated rats
637	3	The Pulsed Electromagnetic Field Therapy (PEMF) Book: An introduction to current research & developments
642	3	The regenerative effects of electromagnetic field on spinal cord injury
518	2	The role of electrotherapy in the treatment of symptoms of diabetic peripheral neuropathy
542	2	The Role of Transcranial Magnetic Stimulation and Peripheral Magnetic Field Therapy in Chemotherapy-Induced Peripheral Neuropathy: A Narrative Review
638	3	The Science of PEMF
401	1	The Therapeutic Potential of Pulsed Electromagnetic Fields (PEMF) and Low-Intensity Pulsed Ultrasound (LIPUS) in Peripheral Nerve Regeneration: A Comprehensive Review
538	2	The use of pulsed electromagnetic field to promote diabetic wound healing in different wound models
396	1	The use of pulsed electromagnetic fields with complex modulation in the treatment of patients with diabetic polyneuropathy
406	1	Therapeutic Effects of 15 Hz Pulsed Electromagnetic Field on Diabetic Peripheral Neuropathy in
398	1	Therapeutic effects of 15 Hz pulsed electromagnetic field on diabetic peripheral neuropathy in streptozotocin-treated rats
454	1	Therapeutic effects of a pulsed electromagnetic device in chronic cutaneous ulcers of the lower limbs
555	2	Therapeutic effects of whole‐body devices applying pulsed electromagnetic fields (PEMF): A systematic literature review
463	1	Time-Varying, Biaxial Magnetic Stimulation in Refractory Carpal Tunnel Syndrome: A Novel Approach A Pilot Study
578	2	Transcutaneous Electrical Nerve Stimulation for Prevention and Treatment of Post-Herpetic Neuralgia: A Narrative Review
634	3	Treatment with Pulsed Extremely Low Frequency Electromagnetic Field (PELF-EMF) Exhibit Anti-Inflammatory and Neuroprotective Effect in Compression Spinal Cord Injury Model
662	3	Urodynamic Impact of Pulsed Electromagnetic Field Therapy in The Neurogenic Overactive Bladder after Partial Spinal Cord Injury: A Randomized Controlled Study
581	2	만성 통증 환자에서 Pulsed Electromagnetic Fields (PEMF) Therapy 의 유용성

## Sheet: NO REPEATED-List 1
ID	OPCION	TITULOS
656	3	A comprehensive assessment and management program for diabetic ulcer
455	1	A Novel Approach to Plantar Fasciitis Treatment: Pulsed Electromagnetic Field (PEMF) Therapy
420	1	A pulsed electromagnetic field therapy device for non-specific low back pain: a pilot randomized controlled trial
624	3	A Randomized, Sham-Controlled, Double-Blind Pilot Study of Pulsed Electromagnetic Field Therapy to Evaluate Small Fiber Nerve Growth and Function and Skin Perfusion in Subjects with Painful Peripheral Diabetic Neuropathy
567	2	A Retrospective Assessment of Neuropathic Pain in Response to Intraneural Facilitation® Therapy and Neurovascular Index-Guided Food Elimination
754	4	A Review of the Literature on Performance of Pemf Therapy in Decreasing Pain and Promoting Wound Healing
442	1	AB0958 LOW-ENERGY PULSED ELECTROMAGNETIC FIELD THERAPY REDUCES PAIN IN FIBROMYALGIA: A RANDOMIZED SINGLE-BLIND CONTROLLED PILOT STUDY
651	3	Advances in the clinical application of noninvasive physical therapy for treating spinal cord injury: A narrative review
546	2	An integrative review of pulsed electromagnetic field therapy (PEMF) and wound healing
537	2	An Investigation of the Effects of Pulsed Electromagnetic Field Therapy on Plantar Skin Blood Perfusion in People with Diabetes Mellitus Type 2: A Pilot Study
553	2	An open-label pilot study of pulsed electromagnetic field therapy in the treatment of failed back surgery syndrome pain
666	3	Application and progress of magnetic field therapy for spinal cord injury
484	1	Applications of pulsed electromagnetic field therapy in skeletal-muscle system: an integrative review
658	3	Biomechanical assessment and electromagnetic intervention for diabetic ulcers
670	3	Biomechanical microenvironmental stimulating effect of pulsed electromagnetic field on the regeneration of crush injured rat sciatic nerve
557	2	Can pulsed electromagnetic field (PEMF) be a potential treatment for promoting angiogenesis in diabetic brain?
689	3	Cellular mechanisms of electromagnetic field in traumatic brain injury
789	4	Chronic facial pain in fibromyalgia: May electromagnetic field represent a promising new therapy? A pilot randomized-controlled study
412	1	Clinical Efficacy of Pulsed Electromagnetic Field Therapy on Thumb Carpometacarpal Joint Pain: A Double-Blind, Randomized, Controlled Trial
551	2	Clodronate changes neurobiological effects of pulsed magnetic field on diabetic rats with peripheral neuropathy
573	2	Comparative analysis of the effects combined physical procedures and alpha-lipoic acid on the electroneurographic parameters of patients with distal sensorimotor diabetic polyneuropathy
586	2	Comparative study of the efficacy of pulsed electromagnetic field and low level laser therapy on mitogen-activated protein kinases
755	4	Comparison of the effectiveness of interferential current and PEMF treatments in patients with chronic mechanical low back pain
762	4	Comparison of The Efficiency of Pulsed Electromagnetic Field and Transcutaneous Electric Nerve Stimulation in Reducing Pain During Initial Orthodontic Teeth Alignment: A Single-Blind, Randomized Control Trial
425	1	Comprehensive assessment and pulsed electromagnetic therapy for diabetic peripheral neuropathy
435	1	Control tissue regeneration and pelvic pain and neuroinflammation with the use of PEMF and modulation of non-neuronal cells
672	3	Controversies related to electromagnetic field exposure on peripheral nerves
648	3	Co-treatment effect of pulsed electromagnetic field (PEMF) with human dental pulp stromal cells and FK506 on the regeneration of crush injured rat sciatic nerve
632	3	Co-treatment Effect of Pulsed Electromagnetic Field with Human Dental Pulp Stromal Cells and FK506 on the Regeneration of Crush Injured Rat Sciatic Nerve
446	1	Coupling of pulsed electromagnetic fields (PEMF) therapy to molecular grounds of the cell
477	1	Descriptive Exploratory Study of Individuals' Use of Pulsed Electromagnetic Fields, the Micro-Pulse, for Pain Relief
678	3	Design and Development of Therapy Based Neuro-Impulse Socks for Augmenting Blood Flow in Diabetic Peripheral Neuropathy Patients
540	2	Dirençli diyabetik nöropatik ağrıda puls elektromanyetik alan tedavisinin etkinliği
572	2	Do magnetic fields have a place in treating vascular complications in diabetes?
783	4	Effect of magnetic therapy on balance deficits in patients with diabetic poly neuropathy: Randomized Controlled Trial
445	1	Effect of magnetic therapy on balance deficits in patients with diabetic polyneuropathy: Randomized Controlled Trial
566	2	Effect of photobiomodulation on neuropathic pain of diabetic origin: a narrative review of the literature
472	1	Effect of pulsed electromagnetic energy therapy on pain and function in participants with knee osteoarthritis
712	4	Effect of pulsed electromagnetic field on nonspecific low back pain patients: a randomized controlled trial
772	4	Effect of Pulsed Electromagnetic Field on Pain, Stiffness, Physical Functioning in Patient with Knee Osteoarthritis: A Narrative Review
453	1	Effect of pulsed electromagnetic field therapy on pain, pressure pain threshold, and pain-free grip strength in participants with lateral epicondylitis
423	1	Effect of Pulsed Electromagnetic Field Treatment on Alleviation of Lumbar Myalgia; A Single Center, Randomized, Double-blind, Sham-controlled Pilot Trial Study
458	1	Effect of pulsed electromagnetic fields on clinical signs and quality of life in patients with hemophilic arthropathy of the knee joint: a randomized controlled trial
673	3	Effect of targeted pulsed electromagnetic field therapy on canine postoperative hemilaminectomy: a double-blind, randomized, placebo-controlled clinical trial
769	4	Effectiveness of Biomodulator in treating chronic pain and reducing medications pain and reducing medications
447	1	Effectiveness of Electromagnetic Field Therapy in Mechanical Low Back Pain: A Randomized Controlled Trial
570	2	Effectiveness of Photobiomodulation Therapy on Neuropathic Pain, Nerve Conduction and Plantar Pressure Distribution in Diabetic Peripheral Neuropathy - A Systematic Review
462	1	Effectiveness of pulsed electromagnetic field therapy in the management of osteoarthritis of the knee: a meta-analysis of randomized controlled trials
692	4	Effectiveness of pulsed electromagnetic field therapy on pain, functional status, and quality of life in patients with chronic non-specific neck pain: A prospective, randomized-controlled study
516	2	Effects of electrotherapy in neuropathic pain management in patients with diabetic peripheral neuropathy: A narrative review
576	2	Effects of extreme low frequency pulsed electromagnetic field added to kinesitherapy procedure on quality of life in patients with end stage renal disease on dialysis
474	1	Effects of extremely low frequency pulsed electromagnetic field added to kinesitherapy procedure on quality of life in patients with end stage renal disease on dialysis
395	1	Effects of PEMF (pulsed electromagnetic field) stimulation on chronic pain and anxiety utilizing decreased treatment frequency and duration application
473	1	Effects of PEMF and LIPUS therapy on the expression of genes related to peripheral nerve regeneration in Schwann cells
650	3	Effects of peripheral electromagnetic fields on spasticity: a systematic review
556	2	Effects of physical therapy on electrodiagnostic parameters and quality of life of patients with distal symmetric sensorimotor diabetic polyneuropathy
434	1	Effects of pulsed electromagnetic field and swimming exercise on rats with experimental sciatic nerve injury
489	1	Effects of Pulsed Electromagnetic Field Therapy and Photontherapy in Cervicobrachialgia: A Randomized Controlled Trial
688	3	Effects of pulsed electromagnetic fields on lipid peroxidation and antioxidant levels in blood and liver of diabetic rats
771	4	Effects of pulsed electromagnetic fields on postoperative pain: a double-blind randomized pilot study in breast augmentation patients
480	1	Effects of pulsed low-frequency magnetic field therapy on pain intensity in patients with musculoskeletal chronic low back pain: study protocol for a randomised double-blind placebo-controlled trial
409	1	Efficacy of pulsed electromagnetic field on pain and function in chronic mechanical neck pain: A randomized controlled trial
392	1	Efficacy of pulsed electromagnetic field on pain and nerve conduction velocity in patients with diabetic neuropathy
405	1	Efficacy of pulsed electromagnetic field on pain and physical function in patients with low back pain: A systematic review and meta-analysis
467	1	Efficacy of Pulsed Electromagnetic Field Therapy for Pain Management After Impacted Mandibular Third Molar Surgery A Randomized Clinical Trial
695	4	Efficiency of pulsed electromagnetic fields on pain, disability, anxiety, depression, and quality of life in patients with cervical disc herniation: a randomized controlled study
498	2	Electrical stimulation and electromagnetic field use in patients with diabetic neuropathy: systematic review and meta-analysis
784	4	Electromagnetic field as a pain relieving modality: A review of the current literature
777	4	Electromagnetic Field Devices and Their Effects on Nociception and Peripheral Inflammatory Pain Mechanisms
680	3	Electromagnetic field stimulation attenuates phasic nociception after complete spinal cord injury in rats
702	4	Electromagnetic field therapy: a rehabilitative perspective in the management of musculoskeletal pain–a systematic review
683	3	Electromagnetic fields as a non-invasive alternative therapy for the treatment of musculoskeletal diseases
677	3	Electromagnetic Therapy for Neurological and Neurodegenerative Diseases: I Peripheral Brain Stimulations
504	2	Electrotherapy for the treatment of painful diabetic peripheral neuropathy: a review
519	2	Electrotherapy Interventions for Diabetic Peripheral Neuropathy
687	3	Emerging medical applications based on non-ionizing electromagnetic fields from 0 Hz to 10 THz
640	3	Enhanced effect of combining bone marrow mesenchymal stem cells (BMMSCs) and pulsed electromagnetic fields (PEMF) to promote recovery after spinal cord injury in mice
713	4	Evaluating Noninvasive Pulsed Electromagnetic Field Therapy for Joint and Soft Tissue Pain Management: A Prospective, Multi-center, Randomized Clinical Trial
750	4	Evaluation of the analgesic efficacy of a Bioelectronic device in non-specific chronic low back Pain with Neuropathic Component A Randomized Trial
428	1	Evaluation of the efficacy of pulsed electromagnetic therapy in the treatment of back pain: a randomized controlled trial in a tertiary hospital in Nigeria
681	3	Extremely low-frequency electromagnetic fields: A possible non-invasive therapeutic tool for spinal cord injury rehabilitation
528	2	High-Intensity Pulsed Magnetotherapy in the Rehabilitation Programme of Patients with Chemotherapy-Induced Peripheral Polyneuropathy: a Prospective Randomized Clinical Study
486	1	Ice and pulsed electromagnetic field to reduce pain and swelling after distal radius fractures
575	2	Identifying and Treating Neuropathic Pain in Dogs with Syringomyelia
657	3	Immunomodulatory effect of electromagnetic field in the treatment of traumatic brain injury
564	2	Impact of pulsed electromagnetic field therapy on vascular function and blood pressure in hypertensive individuals
399	1	Influence of low level laser therapy versus pulsed electromagnetic field on diabetic peripheral neuropathy
429	1	Innovative therapy for diabetic foot: synergism of Superpulsed Laser with Pulsed Magnetic Field in the Treatment of wounds and Osteomyelitis
476	1	Is there a role of pulsed electromagnetic fields in management of patellofemoral pain syndrome? Randomized controlled study at one year follow‐up
787	4	Local administration of electromagnetic field as add-on therapy in the treatment of chronic facial pain: a pilot study
641	3	Low frequency pulsed electromagnetic field promotes the recovery of neurological function after spinal cord injury in rats
475	1	Low frequency pulsed electromagnetic field-a viable alternative therapy for arthritis
707	4	Low-energy pulsed electromagnetic field therapy reduces pain in fibromyalgia: A randomized single-blind controlled pilot study
654	3	Low-frequency pulsed electromagnetic field promotes functional recovery, reduces inflammation and oxidative stress, and enhances HSP70 expression following spinal cord injury
448	1	Magnetic and Pulsed Magnetic (PEMF) Therapies
482	1	Magnetic pulse treatment for knee osteoarthritis: a randomised, double-blind, placebo-controlled study
415	1	MANAGEMENT OF DIABETIC PERIPHERAL NEUROPATHY (DPN) USING LOW FREQUENCY PULSED ELECTROMAGNETIC FIELD (LF-PEMF) POST UNSATISFACTORY PHARMACOLOGICAL TREATMENT
400	1	MANAGEMENT OF DIABETIC PERIPHERAL NEUTOPATHY (DPN) USING LOW FREQUENCY PULSED ELECTRO MAGNETIC FIELD (LF-PEMF)
561	2	Management of neuropathic pain in dogs and cats
544	2	Management of pudendal neuralgia with electrical stimulation A systematic review
440	1	Mechanisms of action and effects of pulsed electromagnetic fields (PEMF) in medicine
411	1	Neurobiological effects of pulsed magnetic field on diabetes‐induced neuropathy
756	4	Neuromodulation for pain management in the inpatient setting: a narrative review
514	2	Neuropathic Pain Relief Through Transcutaneous Electrical Neuromuscular Stimulation: Insights From a Systematic Review and Meta‐Analysis of Clinical Evidence
402	1	Neuroprotective and anti-neuropathic actions of pulsed magnetic fields with low frequencies in rats with chronic peripheral neuropathic pain
682	3	New insights into bioelectronic medicines: A new approach to tackle diabetic peripheral neuropathy pain in clinics
559	2	Non-invasive and Non-pharmacological Methods for the Alleviation of Neuropathic Pain
534	2	Non-invasive neuromodulation effects on painful diabetic peripheral neuropathy: a systematic review and meta-analysis
569	2	Nonpharmacologic therapies in diabetic neuropathic pain: a review
583	2	Non-pharmacological management of neuropathic pain in older adults: a systematic review
508	2	Non-pharmacological management of painful peripheral neuropathies: a systematic review
481	1	Novel Device Generating Static and Time-Varying Magnetic Fields in Refractory Diabetic Peripheral Neuropathy: Subset Analysis of Cohort with Long-Term Exposure in Nationwide, Double-Blind, Placebo-Controlled Trial
568	2	Novel protective effects of pulsed electromagnetic field ischemia/reperfusion injury rats
584	2	ON THE FUNCTIONAL STATUS OF PATIENTS WITH DIABETIC POLYNEUROPATHY
663	3	Optical assessment and electromagnetic therapy for peripheral blood circulation in people with diabetes
461	1	P38: Dual Field Pulsed Electromagnetic Therapy: A Non-Opioid Means of Reducing Pain in Diabetic Peripheral Neuropathy-Report of the RELIEF Trial
708	4	Pain and functional scores in patients affected by knee OA after treatment with pulsed electromagnetic and magnetic fields: a meta-analysis
393	1	Pain management with pulsed electromagnetic field (PEMF) treatment
449	1	PEMF Therapy Effects & Changes in Body Processes
758	4	PEMF: a survey of clinical and individual uses and perceptions
526	2	Peripheral magnetic stimulation for chronic peripheral neuropathic pain: A systematic review and meta‐analysis
580	2	Pharmacotherapy and non-invasive neuromodulation for neuropathic pain: a systematic review and meta-analysis
460	1	Pilot study: Pulsed electromagnetic field therapy (PEMFT) alleviates symptoms of osteoarthritis
414	1	Potential Use of Pulsed Electromagnetic Field in Musculoskeletal Disorders: A Narrative Review
679	3	Progress of Low Frequency Pulsed Electromagnetic Fields against Neurological Disease
594	3	Pulsed Electro Magnetic Field (PEMF) Therapy, Madras Institute of Magnetobiology, Chennai-2016 Guidelines
636	3	Pulsed electromagnetic energy in management of chronic wounds: a systematic review
577	2	Pulsed electromagnetic field (PEMF) promotes collagen fibre deposition associated with increased myofibroblast population in the early healing phase of diabetic wound
443	1	Pulsed Electromagnetic Field (PEMF) Therapy in Management of Musculo-Skeletal Diseases (MSD)
465	1	Pulsed electromagnetic field and exercises in patients with shoulder impingement syndrome: a randomized, double-blind, placebo-controlled clinical trial
655	3	Pulsed Electromagnetic Field Therapy
433	1	Pulsed electromagnetic field therapy as a complementary alternative for chronic pelvic pain management in an interstitial cystitis/bladder pain syndrome patient
403	1	Pulsed electromagnetic field therapy effectiveness in low back pain: A systematic review of randomized controlled trials
466	1	Pulsed electromagnetic field therapy for the treatment of diabetic foot complications
419	1	Pulsed Electromagnetic Field Therapy in Relation to Motor Conduction Velocity of The Neuropathic Common Peroneal Nerve Post Burn
418	1	Pulsed Electromagnetic Field Therapy in The Treatment of Charcot Foot Ulcer: A Narrative Review
459	1	Pulsed Electromagnetic field therapy in the treatment of diabetic foot disease
439	1	Pulsed Electromagnetic Field Therapy Versus Extracorporeal Shock Wave Therapy in the Treatment of Iliohypogastric Neuralgia Postinguinal Herniorrhaphy
579	2	Pulsed Electromagnetic Field Therapy with Mark II Coil for Diabetic Neuropathy
413	1	Pulsed Electromagnetic Field Treatment as a NonPharmacological, Non-Invasive Treatment for Chronic Back Pain: Promising Results from a Randomized Controlled Trial and Review of Literature
416	1	Pulsed electromagnetic fields accelerate sensorimotor recovery following experimental disc herniation
548	2	Pulsed electromagnetic fields attenuate human musculocutaneous nerve damage induced by biceps eccentric contractions
437	1	Pulsed electromagnetic fields for post-appendicectomy pain management: a randomized, placebo-controlled trial
450	1	Pulsed Electromagnetic fields for postsurgical pain management in women undergoing cesarean section: a randomized, double-blind, placebo-controlled trial
759	4	Pulsed electromagnetic fields improve pain management and clinical outcomes after medial unicompartmental knee arthroplasty: A prospective randomised controlled trial
427	1	Pulsed electromagnetic fields in knee osteoarthritis: a double blind, placebo-controlled, randomized clinical trial
665	3	Pulsed electromagnetic fields to influence pain and muscle healing following muscle injury in rats
483	1	Pulsed electromagnetic therapy: literature review and current update
485	1	Pulsed magnetic field therapy in fibromyalgia: a randomised controlled study
451	1	Pulsed magnetic field treatment ameliorates the progression of peripheral neuropathy by modulating the neuronal oxidative stress, apoptosis and angiogenesis in a rat model of experimental diabetes
431	1	Pulsed magnetic Field treatment for calming Neuroinflammation in Pain conditions
652	3	PULSED MAGNETIC THERAPY
588	2	Recent updates in the treatment of diabetic polyneuropathy
590	2	RELATIONSHIP BETWEEN BODY MASS INDEX AND GLYCAEMIC INDICES IN PREGNANCY
471	1	Repetitive 50 Hz pulsed electromagnetic field ameliorates the diabetes-induced impairments in the relaxation response of rat thoracic aorta rings
627	3	Research progress in different physical therapies for treating peripheral nerve injuries
668	3	Role of Pulsed Magnetic Field (PMF) Treatment in Geriatric Care
563	2	Safety and Tolerability of Weak Transcranial Stimulation with Pulsed Electromagnetic Fields in Neuropathic Pain Patients
574	2	Selected physical medicine interventions in the treatment of diabetic foot syndrome
587	2	Short term effect of PEMF magnetotherapy on chronic Low back pain
469	1	Short-Term impacts of pulsed electromagnetic field therapy in middle-aged university's employees with non-specific low back pain: A pilot study
421	1	Statistical Analysis of the Effect of Pulsed Electromagnetic Field on Pain-Related Outcomes in Patients with Fibromyalgia
539	2	The comparative evidence of efficacy of non-invasive brain and nerve stimulation in diabetic neuropathy: a systematic review and network meta-analysis
585	2	The effect of acupressure on polyneuropathy-related pain and sleep quality in patients with type 2 diabetes: A Randomised Controlled Trial
430	1	The Effect of Pulsed Electromagnetic Field Therapy on Fatigue, Depression, and Quality of Life in Multiple Sclerosis: A Systematic Review of Randomized Clinical Trials
674	3	The effectiveness of pulsed electromagnetic field therapy in patients with shoulder impingement syndrome: A systematic review and meta-analysis of randomized controlled trials
562	2	The effectiveness of pulsed electromagnetic fields therapy for treatment of chronic pain
589	2	The effects of combined physical procedures on the functional status of patients with diabetic polyneuropathy
410	1	The effects of extremely low-frequency pulsed electromagnetic fields on analgesia in the nitric oxide pathway
478	1	The effects of pulsed electromagnetic field therapy on muscle strength and pain in patients with end-stage knee osteoarthritis: A randomized controlled trial
488	1	The efficacy of adding electromagnetic therapy or laser therapy to medications in patients with diabetic peripheral neuropathy
436	1	The influence of spatial pulsed magnetic field application on neuropathic pain after tibial nerve transection in rat
543	2	The management of intractable pain with adjuvant pulsed electromagnetic field therapy
524	2	The positive effect of pulse electromagnetic field therapy on pain and disability in chronic low back pain: a comparative study
661	3	The preventive effects of pulsed electromagnetic fields on diabetic bone loss in streptozotocin-treated rats
637	3	The Pulsed Electromagnetic Field Therapy (PEMF) Book: An introduction to current research & developments
642	3	The regenerative effects of electromagnetic field on spinal cord injury
518	2	The role of electrotherapy in the treatment of symptoms of diabetic peripheral neuropathy
542	2	The Role of Transcranial Magnetic Stimulation and Peripheral Magnetic Field Therapy in Chemotherapy-Induced Peripheral Neuropathy: A Narrative Review
638	3	The Science of PEMF
401	1	The Therapeutic Potential of Pulsed Electromagnetic Fields (PEMF) and Low-Intensity Pulsed Ultrasound (LIPUS) in Peripheral Nerve Regeneration: A Comprehensive Review
538	2	The use of pulsed electromagnetic field to promote diabetic wound healing in different wound models
406	1	Therapeutic Effects of 15 Hz Pulsed Electromagnetic Field on Diabetic Peripheral Neuropathy in
398	1	Therapeutic effects of 15 Hz pulsed electromagnetic field on diabetic peripheral neuropathy in streptozotocin-treated rats
454	1	Therapeutic effects of a pulsed electromagnetic device in chronic cutaneous ulcers of the lower limbs
555	2	Therapeutic effects of whole‐body devices applying pulsed electromagnetic fields (PEMF): A systematic literature review
578	2	Transcutaneous Electrical Nerve Stimulation for Prevention and Treatment of Post-Herpetic Neuralgia: A Narrative Review
634	3	Treatment with Pulsed Extremely Low Frequency Electromagnetic Field (PELF-EMF) Exhibit Anti-Inflammatory and Neuroprotective Effect in Compression Spinal Cord Injury Model
662	3	Urodynamic Impact of Pulsed Electromagnetic Field Therapy in The Neurogenic Overactive Bladder after Partial Spinal Cord Injury: A Randomized Controlled Study
581	2	만성 통증 환자에서 Pulsed Electromagnetic Fields (PEMF) Therapy 의 유용성

[truncated: 5 more sheets: FINAL-GS, HUMANS NON-PILOT, NON-REVIEWS, FINAL-RCT-CT, FINAL ARTICLES]
